# Supplementary material for: Aberrant gene activation in synovial sarcoma relies on SSX specificity and increased PRC1.1 stability
Source: Nat Struct Mol Biol. 2023 Sep 21;30(11):1640–52. doi: 10.1038/s41594-023-01096-3 (PMC10643139; doi:10.1038/s41594-023-01096-3)
Supplement: Supplementary file 3 — Supplementary Table 1: Mass spectrometry data presented in Extended Data Fig. 2e. Supplementary Table 2: RNA-seq data presented in Fig. 3c. Supplementary Table 3: List of constructs used in this study. Supplementary Table 4: List of DNA oligos used in this study. Supplementary Table 5: List of antibodies used in this study. [file 41594_2023_1096_MOESM3_ESM.xlsx]

## Sheet: Table S1
Table S1: Mass spectrometry data presented in Extended Figure 2e
	x	y	PRC1	histones	PRC2
ZNF740	7.4644	7.06897
HMGN3	7.27421	7.05381
H2A Type 2-B	6.80747	6.31449		6.31449
PARP1	6.75638	5.48833
H2A.Z	6.60199	6.00673		6.00673
H3.3	6.43529	5.6215		5.6215
CBX3	6.32817	6.53817
PNKP	6.27067	5.2768
H1.5	6.08515	5.23979		5.23979
CCDC71	6.00049	5.38038
HMGN4	5.99736	5.51388
P1239_eGFP_SSX1	5.99667	5.148
PHF1	5.9806	4.93646
MEN1	5.91684	5.13012
VRK1	5.81487	5.65878
NUMA1	5.79755	3.99137
CBX5	5.79747	5.69917
CHAF1A	5.72629	5.71878
ZIC4	5.71609	6.00777
SUZ12	5.69702	4.80258
SUPT16H	5.67037	5.49772
ZNF280C	5.60796	5.09417
KMT5B	5.57749	4.95411
HP1BP3	5.55455	4.79005
H4	5.54816	4.9836		4.9836
NFIC	5.50823	5.53585
ADNP2	5.49153	5.09189
MEAF6	5.48947	5.23668
MBD1	5.48639	5.24168
TEAD1	5.48071	5.10359
Macro-H2A.2	5.44497	4.84619		4.84619
GATA6	5.41901	5.36914
TRIP12	5.39343	4.5647
NFIX	5.38309	5.34872
HMGA1	5.37855	5.11109
RCOR2	5.3604	5.30496
SSRP1	5.35728	5.18094
LIG3	5.35041	4.58613
BRWD1	5.29753	5.22471
SMCHD1	5.29175	5.47783
CBX1	5.2594	5.19623
H1.4	5.25262	4.71302		4.71302
HMGA2	5.21696	4.71578
C5ORF24	5.21664	4.9322
TOP1	5.19353	5.28936
KAT7	5.18447	4.92906
PARP2	5.16602	4.35001
MDC1	5.14734	4.96269
HMGN1	5.13743	5.03317
POLB	5.12121	4.13424
TFAM	5.0963	5.30773
PHIP	5.0723	4.6971
XRCC6	5.07082	5.29796
H1.2	5.06194	4.73272		4.73272
KDM2A	5.05238	5.07076
CUL4A	5.03624	4.51898
H2A.X	5.02091	4.51178		4.51178
KAT8	5.01837	4.27445
MLF1IP|CENPU	5.00499	5.40034
ATAD2	5.00425	5.22026
EED	4.99852	4.27865			4.27865
PHF14	4.98403	4.65432
H1F0	4.98098	4.50811
SMARCA1	4.95273	4.75345
EBF3	4.93806	5.12787
TOP2A	4.93293	5.06423
RSF1	4.92263	4.54999
WDR76	4.92164	4.52041
ZFX|ZFY	4.91851	4.74872
ING5	4.90536	4.6142
BRPF1	4.9035	4.4584
EXOSC2	4.88375	4.65177
RAD50	4.8677	4.54017
TOP2B	4.86427	4.87591
PSIP1	4.86384	4.86628
SUV39H2	4.83174	3.94755
KDM5B	4.8164	4.10609
CCDC86	4.79153	4.19857
CTDSPL2	4.75168	4.27834
MUM1	4.74984	4.50405
CENPV	4.72385	6.02829
H1.3	4.72248	4.37311		4.37311
MEOX2	4.70651	4.37519
RNF169	4.70423	4.22231
ZNF280D	4.7035	4.39115
NIPBL	4.70208	4.68192
WHSC1L1	4.68904	4.60089
BAZ1B	4.68615	4.39313
Macro-H2A.1	4.67458	3.91878		3.91878
CENPB	4.64935	4.73388
POGZ	4.64886	4.25673
MBD2	4.64863	4.55441
ESCO1	4.6394	3.75047
SMARCD3	4.63561	4.41574
NBN	4.63065	4.34282
BRD1	4.62902	4.43182
MEF2D	4.6222	4.0646
DSN1	4.61815	4.32677
ZNF512	4.61164	4.33267
YY1	4.60647	4.76634	4.76634
ATRX	4.60346	3.98334
APTX	4.60072	3.80817
DDB1	4.59592	3.97482
MKI67	4.58419	4.99516
CHD4	4.56662	4.643
KMT5C	4.56617	4.57192
DNMT1	4.55708	4.34719
UHRF1	4.55195	4.56338
SNAI2	4.5448	4.45052
HMG20A	4.52883	4.24112
ZNF451	4.51613	4.20247
CBX8	4.50968	4.38635	4.38635
SMARCA5	4.49307	4.28027
CETN2	4.48025	4.2038
ZNF444	4.46889	4.25572
MSH3	4.45468	4.27509
NFIB	4.45131	4.32409
KLHL15	4.4468	5.2939
MECP2	4.44634	4.20849
SAFB2	4.44505	3.61989
POT1	4.44255	5.02184
SMARCC2	4.43895	3.84174
SPIN4	4.43076	4.20842
ORC2	4.42616	4.2743
RNF6	4.42014	3.75803
SCAI	4.41349	4.22045
ARL14EP	4.41172	4.05743
MTF2	4.40413	4.08564			4.08564
KAT6A	4.39695	4.07349
KDM2B	4.38512	4.35346	4.35346
CHAMP1	4.38167	3.85881
PHF20	4.37657	3.96938
COL18A1	4.35362	4.03981
PRRX1	4.35063	4.39081
RFX1	4.34773	4.47433
SENP7	4.3462	3.77272
ZNF512B	4.34531	4.56166
GATAD2A	4.34192	4.33826
CEBPA	4.33756	4.99477
KIF4A	4.33626	4.66942
ZNF292	4.33545	4.33524
FIZ1	4.3272	4.40502
EHMT2	4.32528	3.92503
ZMYND11	4.3246	4.22571
NCOA5	4.32179	4.36347
RECQL	4.3191	3.91819
NR2F6	4.31332	4.19856
KIF20A	4.30837	3.66233
XPC	4.30751	3.89678
MAU2	4.30073	3.85677
PHF20L1	4.29866	4.04167
SMARCB1	4.28947	3.88822
SMARCD2	4.28299	3.70372
CUL4B	4.28284	3.6344
ZEB2	4.27291	4.31558
MRE11A	4.26796	3.87597
CCDC71L	4.26746	3.90955
THYN1	4.25881	3.34193
CDC27	4.24923	3.74788
INTS3	4.24505	4.57284
ZMYM4	4.22453	3.96396
MTA2	4.22315	3.96807
XRCC5	4.21498	4.38993
BAZ2A	4.20167	3.82001
TERF2	4.1915	4.47442
XRCC1	4.17542	3.45157
MSL1	4.17265	3.49885
EPC1	4.17239	3.67219
HMGN2	4.15202	4.44563
HDGFRP2	4.1497	3.61617
KMT2A	4.14899	3.47952
UHRF2	4.13994	3.84465
SETMAR	4.12986	3.95725
TPX2	4.12334	3.51601
GTF2I	4.1227	4.16302
RYBP	4.11959	4.54437	4.54437
PHF6	4.11838	3.58215
RFX5	4.11327	4.21069
KIF20B	4.11176	3.53086
GATAD2B	4.11053	4.08606
INCENP	4.11018	4.34462
KIF18B	4.10608	3.67451
ORC5	4.10583	3.84861
RCC1	4.10236	4.09994
BAHD1	4.08659	3.72033
LRIF1	4.08391	4.41677
GTF3C4	4.08158	4.23481
CDCA7	4.07919	4.34426
HOXC11	4.06138	4.16507
HDAC2	4.05277	3.86847
ING4	4.0517	3.8999
MTA3	4.03973	3.36149
CENPN	4.03903	4.15654
PITX2	4.03841	3.98568
CMAS	4.0338	3.63405
RBPJ	4.02881	4.47446
WDR5	4.02645	3.74797	3.74797
BRD3	4.01506	3.61382
ZNF652	3.99706	3.93562
ARID1A	3.99549	3.56119
CDCA8	3.99387	3.64425
EXOSC6	3.99306	3.95027
SRBD1	3.99259	4.32005
CHD1	3.99121	3.86346
CHD2	3.98979	3.60257
MIER1	3.98636	3.79893
ZNF148	3.98575	3.58248
NFIA	3.97831	3.75782
ING3	3.97744	3.62687
ASH1L	3.97503	3.74243
BRD4	3.95826	3.6572
KDM1B	3.95317	3.61729
ACTL6A	3.9473	3.97271
NSL1	3.9442	3.78865
AHDC1	3.94405	3.47101
C10ORF12	3.93317	3.07059
ZNF174	3.93306	3.48959
TERF2IP	3.92894	4.11097
RAI1	3.92774	3.27323
KMT2B	3.92059	3.47128
ATF2	3.91866	4.04012
ZMYM3	3.91695	4.06088
WDR43	3.91361	4.26367
SMARCC1	3.9111	3.61721
SMARCA4	3.90428	3.6038
APLF	3.9023	3.65379
RAN	3.888	3.67575
SMARCD1	3.885	4.06791
KIF22	3.88086	3.95328
ZNF579	3.88032	4.04433
WDR36	3.86939	4.09444
ZNF646	3.86648	4.02729
ATAD2B	3.86475	3.72307
ANAPC5	3.85397	3.66141
DYNLL1	3.85237	3.72554
BAG1	3.84685	2.45196
SLAIN2	3.84631	3.29267
CENPI	3.8462	4.34552
GTF2H1	3.84471	3.70951
ORC1	3.83928	3.58884
POLG	3.83321	4.15974
DNTTIP1	3.83212	3.9871
WDR75	3.82933	4.30633
HMGN5	3.82495	3.98252
DNMT3A	3.81443	3.96199
ZNF48	3.81065	4.25306
TSPYL5	3.80909	3.43287
ACD	3.80441	4.24995
GTF3C2	3.78806	3.88514
RIF1	3.78378	3.59368
CREB1	3.777	3.89074
ZNF384	3.77572	3.6874
SLF1	3.77507	4.03903
SCAF4	3.7728	2.64624
HDGFRP3	3.76873	3.89097
CKAP5	3.76417	3.96953
KDM5A	3.75719	3.27892
RRBP1	3.75657	3.3045
SCAF11	3.7562	2.77185
DNTTIP2	3.75372	3.97073
CTCF	3.7521	3.90119
OTX2	3.74915	3.99616
KIF23	3.7423	3.80591
ZNF629	3.73902	3.80769
UTP4	3.72345	4.31093
RPL9	3.71652	3.38771
NOL7	3.71596	4.01552
ZNF768	3.70259	3.70728
MAX	3.70241	3.66096	3.66096
CDYL	3.70205	3.25416
RPS7	3.69872	3.1672
CDK7	3.69805	3.66082
FBXO28	3.6964	3.30541
MIS18BP1	3.69321	4.09783
CENPC	3.69089	3.49833
ORC3	3.68334	3.49711
DACH1	3.67802	3.5603
ZNF513	3.6765	3.5488
GTF2H4	3.67488	3.72758
RPS26	3.67055	3.40754
LRWD1	3.65527	3.36137
AKAP9	3.65515	3.48478
IMP3	3.65513	3.99504
APEX1	3.65508	3.76396
RBMX	3.65209	3.49803
ERCC3	3.6493	3.5051
LMNA	3.64808	5.15354
MORC3	3.64786	3.53078
LOC102724159|PWP2	3.64026	4.1704
BPTF	3.63991	3.65986
RNF2	3.6308	3.70693	3.70693
NAT10	3.63017	3.20423
DAPK3	3.62305	3.3661
TFAP2A	3.61427	3.56816
JUNB	3.61061	3.31419
MNAT1	3.60995	3.77433
PRDM2	3.5827	2.83025
SERBP1	3.5769	3.72762
REV3L	3.5759	3.44182
COL5A1	3.56615	3.70108
PRR12	3.56198	3.61651
RBBP4	3.55992	3.91828
ACIN1	3.55361	2.42819
L3MBTL2	3.54194	3.36203	3.36203
CENPF	3.54188	2.96101
SP1	3.54138	3.46565
CDC23	3.53574	3.17767
KDM1A	3.53562	3.63137
NOP58	3.51704	4.7928
CDC16	3.51695	2.99511
JARID2	3.5124	3.34694			3.34694
DCAF13	3.51051	4.03255
ZNF24	3.5084	3.0747
TTF1	3.50765	4.20936
CHAF1B	3.50484	3.49253
RACGAP1	3.50311	3.69014
JMJD1C	3.50188	3.03583
JADE3	3.49918	3.53894
PBRM1	3.49587	3.13446
TINF2	3.49342	4.1736
SPIN1	3.48496	3.62063
TJAP1	3.48253	3.40868
JADE1	3.48118	3.48858
REXO4	3.47695	3.72031
SMAD4	3.47629	3.32998
DOCK11	3.46923	3.73692
NOL11	3.46921	4.02513
ASH2L	3.4688	3.23385
ARHGEF2	3.46848	2.78448
NTHL1	3.46621	3.57979
MGA	3.46559	3.38443	3.38443
ZNF32	3.46165	3.42994
PPAN	3.46027	3.74219
RCOR3	3.45781	3.64483
AURKB	3.45584	3.61358
TXLNG	3.4545	3.8668
BAZ2B	3.4526	3.10587
ELMSAN1	3.45058	3.4143
JADE2	3.4478	3.15214
RUVBL1	3.44493	3.22856
RUVBL2	3.44372	3.18177
SMARCAL1	3.44364	3.36425
GNL3	3.43733	3.64971
ATAD5	3.43573	3.31977
INTS7	3.43561	3.53975
ZMYND8	3.42954	3.18373
HSPA1B|HSPA1A	3.42453	2.32726
ZNF800	3.41699	2.69116
RAD21	3.41488	3.65998
ZNF260	3.40691	3.62957
PAX7	3.39956	4.24318
BTAF1	3.39662	3.41029
VPS72	3.39342	3.16451
SMARCA2	3.39095	3.08421
ASPH	3.37813	3.00194
NIFK	3.37765	3.3151
DMAP1	3.36545	2.84749
HCFC1	3.36396	3.54778
TXLNA	3.36081	3.56519
POLR2B	3.35785	2.93421
PNO1	3.35749	3.71977
RPL11	3.35407	3.17408
LUZP1	3.35404	3.11766
C7ORF50	3.35237	3.17309
ACTR6	3.34514	2.95419
MYO5A	3.34362	3.95508
GTF3C1	3.34165	3.40225
NLE1	3.34052	3.44816
ZNF691	3.34033	3.52543
RPL37	3.34022	3.1631
KIF2C	3.33962	3.36887
SHPRH	3.33801	3.48372
PHF2	3.33524	3.37035
NCL	3.32789	2.96143
NKX2	3.32577	3.79607
TNRC18	3.3241	3.38925
PPP2R1A	3.32356	3.2035
SUPT6H	3.31954	2.69115
PELP1	3.31808	3.55524
IKBIP	3.31736	3.05781
RPS25	3.31617	2.83438
RPL4	3.31447	3.25834
MSH2	3.30686	3.47318
QSER1	3.30584	3.20723
SATB2	3.30229	3.28951
CUX1	3.29732	3.3461
DKC1	3.29721	4.44238
RPL28	3.29643	3.05865
UTP6	3.29586	3.83349
PRDX1	3.29295	2.69082
TP53BP1	3.2911	3.55784
EBF2	3.29045	4.22736
RPL23A	3.2881	2.97156
DEK	3.28452	3.45401
ANAPC7	3.28144	2.7136
RCL1	3.28088	3.669
CGGBP1	3.27902	3.14429
MORF4L1	3.277	3.01697
TTF2	3.27677	3.6085
RPL18A	3.26913	3.07146
CHD1L	3.25866	3.10656
PPP1CB	3.2575	3.44024
HELLS	3.25311	3.34115
SUPT5H	3.24992	2.71813
SRGAP2	3.24891	3.05923
WDR3	3.24845	3.52159
CBX2	3.24603	3.31381	3.31381
CASZ1	3.24096	3.75893
PRKDC	3.23996	3.58786
MAGT1	3.23748	3.31682
DKFZP781D1416|STAG1	3.23326	3.61699
SCML2	3.23207	3.06919
RRP36	3.23049	3.44704
NHP2	3.22976	4.40274
UTP18	3.22405	3.38919
COPS2	3.22279	2.72884
PPM1D	3.22051	2.92732
PDS5B	3.21754	3.43675
INTS4	3.216	3.30613
PAF1	3.21443	2.53867
SLTM	3.21367	2.96953
ZNF3	3.21042	2.83262
UTP15	3.21012	3.7309
FBL	3.20645	4.44828
TCOF1	3.20631	3.67154
MPHOSPH8	3.20211	2.54589
CIZ1	3.20165	2.94284
LACTB	3.19583	3.36272
CENPO	3.19222	3.09023
HSPA8	3.19013	1.70899
RPL13	3.1778	3.09735
RPL18	3.17768	3.12208
PPIB	3.17601	2.32457
NOP14	3.17038	3.46034
RPL15	3.16802	3.00153
RPRD1B	3.16208	2.66228
RPSA	3.15642	2.52024
USP3	3.14868	3.34382
APITD1	3.14743	3.76297
FBLL1	3.14481	4.29758
BAG2	3.13886	2.87883
FNDC3A	3.1366	2.62705
NOL6	3.13488	3.72338
BRD8	3.13277	2.58322
TRRAP	3.13101	2.94781
SMC1A	3.12879	3.39653
GNL2	3.12404	3.46273
RCC2	3.12311	2.91224
MED23	3.12165	2.95092
TRPS1	3.11784	3.09386
UTP20	3.11618	3.45255
TRIM28	3.11461	3.27139
LYAR	3.11429	3.59014
SS18	3.11353	3.71385
POLR2C	3.10865	2.87543
MOGS	3.10843	2.86826
SIRT6	3.10388	3.68224
PWWP2A	3.10246	2.20988
NOLC1	3.09933	3.51598
HLTF	3.09724	3.18063
C17ORF80	3.0972	2.7625
RPL27A	3.09643	2.78293
AHCTF1	3.09334	3.30618
WAPL	3.09284	3.33039
RPL13A	3.09237	2.91315
BYSL	3.08837	3.46434
BIRC5	3.08329	3.4532
RPRD2	3.08302	2.63872
TERF1	3.07989	3.57167
BAZ1A	3.07536	3.43057
TBL3	3.07123	3.43592
SRCAP|A0A0C4DFX4	3.06903	2.57815
OTP	3.0688	3.75445
CENPP	3.0616	3.65942
USP7	3.05032	2.98014	2.98014
POLR2A	3.04824	2.61791
COIL	3.04662	3.40733
SCAF1	3.04384	2.72364
NMNAT1	3.03871	2.95098
UTP14A	3.03708	3.16613
NR2C2	3.03331	3.17247
DDX18	3.02923	3.5541
IMP4	3.02115	3.44927
RBBP5	3.01396	2.52511
WDR46	3.01056	3.38901
NOC4L	3.00919	3.33997
PDCD11	3.00773	3.49547
MAFG	3.00513	2.61365
LRRC41	3.00419	3.1284
RPS19BP1	3.00411	3.1655
PRDM15	3.00311	2.51204
DNAJC9	3.00133	3.19928
PPP1CC	2.99746	3.35521
RFC3	2.9922	2.7815
TBL2	2.99097	2.5919
DDX54	2.99004	3.22329
SHCBP1	2.98925	2.34511
PHF3	2.98698	2.41243
RPL7L1	2.98495	3.61245
RPL7	2.98261	2.80329
TOX4	2.98174	2.84494
FAM208A	2.98012	2.54902
RPL8	2.97237	2.74012
INA	2.96792	2.76237
RPN1	2.96568	2.90116
POLR2H	2.96271	3.67536
NOP56	2.9574	4.04699
OGT	2.95658	2.92688
SAFB	2.95544	2.55957
CEBPZ	2.95329	3.58294
C9ORF114	2.9506	3.8249
MPG	2.94879	2.7896
CENPH	2.94429	3.21253
MPHOSPH10	2.94354	3.2769
SENP3	2.93621	3.20792
CPSF3L	2.93418	2.93919
UBTF	2.93347	3.21051
ORC4	2.93114	2.72864
NIP7	2.92065	3.13797
RFC2	2.91804	2.88776
BCOR	2.91721	2.91104	2.91104
NGDN	2.91714	3.33826
MED24	2.9145	3.03277
EP400	2.91424	2.58799
TMPO	2.9117	3.2475
PPP1R10	2.91047	2.44971
SMC3	2.90844	3.19184
GAR1	2.90806	4.21739
ZNF207	2.90749	2.19958
TOPBP1	2.90713	3.02558
NUP35	2.90461	5.59055
BAIAP2	2.90115	2.90392
EBNA1BP2	2.90111	3.36935
RPL32	2.89854	2.70682
HEATR1	2.89682	3.33033
HACD3	2.89474	2.85708
ANLN	2.88729	2.39331
INTS6	2.88423	3.02793
CLASP1	2.88302	3.26999
MED20	2.87879	3.09366
GLUD1	2.8786	3.94417
DDX21	2.87353	3.48932
YEATS4	2.87313	2.50082
INTS9	2.87182	2.9842
RFC4	2.87091	2.74643
TAOK2	2.86951	3.29237
RPL10A	2.86834	2.81851
EMC1	2.86434	2.30154
EXOSC4	2.86424	2.64853
WIZ	2.86188	2.7844
BOP1	2.85759	3.29867
HSPH1	2.85745	2.26984
RXRB	2.8552	2.83503
H1.10	2.85266	3.22827		2.85266
RPS10	2.84842	2.72033
PRRX2	2.84597	2.7254
DHX37	2.84575	2.91852
UTP3	2.84224	2.97835
KIF2A	2.8367	2.99022
RPL7A	2.83403	2.59901
ZC3H11A	2.83292	2.76683
RPL3	2.8317	2.71674
ZNF608	2.82986	2.58211
MICAL1	2.828	3.83138
PCNT	2.82299	2.95678
ZKSCAN1	2.82117	3.13331
AATF	2.81961	3.25559
CUL3	2.81924	2.93099
CTR9	2.81391	2.08653
WDR12	2.81261	3.35696
KIFC1	2.81035	2.84489
RPL5	2.80896	2.66708
PARN	2.80872	3.25674
MFSD10	2.80781	2.76011
SMC6	2.80502	3.17838
TEX10	2.80237	3.0432
NUP62	2.8022	4.80917
DDX47	2.80212	3.38599
MED6	2.80159	2.96233
RDX	2.8005	2.7913
SDCBP	2.80001	2.52154
NOP2	2.7977	2.89179
SNU13	2.79665	4.04981
FAM208B	2.79615	2.29334
PHC1	2.79271	2.95458	2.95458
YTHDC1	2.7927	2.61537
ALYREF	2.79054	2.53637
SMARCE1	2.7899	2.40094
MTPAP	2.78854	2.46243
HADHA	2.78171	2.77016
DECR1	2.77947	3.21035
CHTOP	2.77338	2.3773
AFF4	2.76796	2.716
DDX52	2.76126	3.32388
URB1	2.75996	3.72699
RSL1D1	2.75682	3.50467
EIF2S2	2.75565	3.17896
SPEN	2.75336	2.83818
EXOSC5	2.74763	2.7944
MYH14	2.74747	5.7165
WDR18	2.74285	3.05193
TCF4	2.7379	3.20191
KDM4D	2.7369	2.43043
PGAM5	2.73684	2.67655
RPS23	2.73631	2.7122
MED27	2.73536	2.66465
RB1	2.73385	2.5258
NSMCE1	2.73172	3.07769
GTF3C5	2.73143	2.19335
CUL1	2.73141	2.59392
PRDX2	2.72837	2.57598
ADNP	2.72384	2.57954
RPL26L1|RPL26|J3QQQ9	2.72277	2.73791
PNN	2.71851	1.77608
NOL10	2.71392	3.17423
MAP1B	2.71383	2.10275
WRN	2.71251	3.04025
INTS1	2.71214	2.6867
SAP18	2.70913	1.64397
KAT2A	2.70752	2.75213
LAS1L	2.70673	3.14536
FTSJ3	2.69764	2.86428
DIDO1	2.69662	2.16786
TADA1	2.69527	2.86525
POLR2G	2.69402	2.12
RPS6	2.69354	2.49606
ARNT	2.69171	2.78815
HADHB	2.69013	2.77123
DIEXF	2.68854	3.07063
POLR1E	2.6848	3.28474
GTF2F2	2.68269	2.80014
RPL6	2.67957	2.49327
BMS1	2.67841	2.90831
LEMD2	2.67501	2.88123
NOP9	2.67467	3.3424
RPRD1A	2.67368	2.40618
SDAD1	2.6702	2.75092
PHF8	2.66794	2.41875
PEG10	2.66717	2.39095
CNEP1R1	2.66582	2.87892
COPS5	2.6639	2.19057
RRS1	2.66154	3.04361
RNF168	2.65683	2.40876
RLF	2.65613	2.57952
CCDC124	2.65283	1.99879
GLYR1	2.65228	2.29064
MRTO4	2.6501	3.07314
VAPA	2.64802	2.86134
NUCKS1	2.64393	3.23408
PRKAR2A	2.64132	3.08655
TMEM214	2.63955	2.70134
SUMO1	2.63726	2.44194
NSMCE3	2.63693	3.07772
EMG1	2.63287	2.90056
GLI2	2.63097	2.69214
ZMYM2	2.62985	2.52294
FMR1	2.62644	2.27227
DNAJC16	2.62349	2.8412
HMGB1	2.61535	2.95319
PEO1	2.61394	3.08855
C11ORF98	2.61234	2.50513
ZNF609	2.61173	2.54479
ZC3H15	2.61117	1.92826
RRP15	2.60883	3.16976
RBM34	2.60858	2.93954
RPL10	2.60772	2.35963
UTP23	2.60678	3.52896
DDX24	2.59943	2.80359
RRP9	2.59669	2.75445
DDX55	2.59261	2.63069
CDC73	2.59217	1.98147
RRP1B	2.59202	2.87615
AKAP13	2.58573	2.58682
CDK5RAP2	2.58557	2.80237
CCNB1	2.57833	2.77052
CKAP4	2.57683	2.37317
PAK1IP1	2.57628	2.49228
FEN1	2.57262	2.46165
GTPBP4	2.57202	2.88567
EXOSC7	2.56637	2.86709
ABT1	2.5662	3.29024
NOC3L	2.56236	2.7872
RPLP0|RPLP0P6	2.56209	2.79968
ZFHX4	2.562	2.78013
MED17	2.55984	2.70298
THOC1	2.55922	1.91622
THOC6	2.55309	1.66595
VWA9	2.55142	2.35565
SETX	2.55119	2.24706
STAG2	2.54802	2.88581
POLR1A	2.54733	3.3703
C12ORF43	2.54671	3.35669
PCOLCE	2.54619	2.47986
TCERG1	2.54374	2.95348
MED1	2.54227	2.58058
DDX56	2.54206	2.98471
SKIV2L2	2.5339	2.59122
PRRC2A	2.53309	2.36694
CHMP1A	2.53067	2.60653
PACSIN2	2.5262	2.32544
COLEC12	2.52438	2.3249
RBM8A	2.52388	1.39302
CTBP2	2.5238	2.31571
NSMCE4A	2.52328	2.98645
TOE1	2.52286	2.92619
COL14A1	2.52255	2.98683
APOB	2.51968	2.14815
KIF14	2.51634	2.60873
DNAJC13	2.50901	2.59409
FXR2	2.50663	2.25267
EHMT1	2.5034	2.06982
XRCC4	2.50244	3.24155
STAU1	2.50207	2.50313
PUM3	2.50101	2.84836
USP36	2.50058	2.91443
GTF3C3	2.49952	2.14862
EXT2	2.49897	2.30903
RPS14	2.49833	2.69869
PRC1	2.49677	2.61431
POM121C|POM121	2.49284	3.36566
POLR1B	2.48997	3.41824
SMC5	2.48735	2.92004
USP48	2.48184	2.82585
RPL23	2.47674	2.37074
SH3BP4	2.47649	2.40482
TPR	2.47566	3.23898
NUMBL	2.47308	2.38411
EMC3	2.47114	2.29278
DIS3	2.46897	2.64321
EIF2S1	2.46501	2.99078
TCF20	2.46315	2.12024
MORC2	2.46076	2.7757
ZNF516	2.45785	2.74582
SRP14	2.45765	2.54591
RPL30	2.45486	2.64928
RPS12	2.45437	2.38581
CD3EAP	2.45349	3.14511
BCL7A	2.45091	2.3129
RPS4X	2.45054	2.47969
AIFM1	2.45035	2.51631
FOXK1	2.45033	2.5562
PINX1	2.44939	3.2587
L3MBTL3	2.44605	2.63164
ZNF638	2.44232	2.27948
FXR1	2.43995	2.43173
SSBP1	2.43223	3.05036
MYL6B	2.43144	4.38785
RNF40	2.42981	2.0638
RAD23B	2.4294	2.6051
KDM4B	2.42807	2.41788
RPL12	2.42582	2.53297
AP3D1	2.42237	2.16661
SRP9	2.42235	2.73111
MYO1C	2.42006	3.04408
PIP5K1A	2.4176	2.27511
POLR1C	2.41565	2.87973
DHX33	2.41065	2.8252
PES1	2.40813	2.89982
SMC2	2.40808	2.6926
ARID2	2.40774	2.17528
RPL17	2.40309	2.24787
SMC4	2.40214	2.83719
RBM19	2.39854	3.23788
MTA1	2.39566	1.99798
MSN	2.39375	2.45539
NUP98	2.39307	4.17579
LMNB1	2.3888	4.56796
MAGOHB|MAGOH	2.38417	1.6483
KNOP1	2.38228	2.76997
INTS12	2.38202	2.53009
CHCHD3	2.38047	3.19295
VAPB	2.37939	2.33988
RPL27	2.37438	2.51689
NUP155	2.36618	3.43138
CCDC137	2.36592	2.25101
SEH1L	2.36427	3.44654
DPF2	2.36062	2.4012
JUND	2.36028	1.89784
CCDC59	2.35571	2.91906
MDN1	2.3543	2.52959
LMNB2	2.35344	4.25042
RPL34	2.35011	2.53484
THOC2	2.34811	1.95981
DDX51	2.34659	2.98534
SGPL1	2.34366	2.14701
MSH6	2.33791	2.89823
RPL31	2.3361	2.34975
LONP1	2.3284	3.901
ATM	2.32692	2.52111
TAF12	2.32277	2.66371
RING1	2.32156	2.43822	2.43822
TMTC3	2.31945	2.1793
DDOST	2.31643	2.2743
SRSF9	2.31548	2.22967
ARHGAP28	2.31478	2.27073
EXOSC1	2.31403	2.45871
SAMM50	2.31199	3.15076
ZNF865	2.3111	2.26748
RPS13	2.30887	2.45024
MED16	2.30552	2.39309
RPL19	2.29854	2.09319
RPN2	2.29182	2.21256
SPECC1L	2.29039	2.33301
IMMT	2.28729	2.93043
CORO1C	2.28509	4.63327
POP1	2.28336	2.27248
PLRG1	2.28029	2.42031
BRD2	2.27878	1.88519
WT1	2.27839	2.54421
GLTSCR2	2.2722	2.64144
VPS11	2.26917	2.24079
ATAD3A	2.26869	2.57189
MLEC	2.26427	2.36482
OSTC	2.2632	2.5401
PLCB3	2.26204	2.58768
NONO	2.26135	3.53668
EPHA2	2.25848	1.15338
CKAP2	2.25762	1.94576
NOC2L	2.25707	2.71936
RAD51AP1	2.25265	2.73747
THOC5	2.24623	2.13118
EXOC3	2.24568	2.43965
MYH9	2.23322	4.28175
CDC5L	2.23164	2.45719
HSPA5	2.2284	2.25925
SIN3A	2.22778	2.35138
EIF4A3	2.22533	1.5766
SRRM1	2.22291	2.12771
KRR1	2.22154	2.79667
ZCCHC7	2.21984	2.23562
NCAPD2	2.21763	2.4206
SFPQ	2.21668	3.33998
CKAP2L	2.21565	1.83085
HOXC10	2.21375	2.56
PRPF19	2.2126	3.91878
SRPRA	2.21217	2.12146
MED13	2.21029	2.34813
TLK2	2.20913	2.42565
SHMT2	2.20795	2.04903
TMEM43	2.20715	1.97031
DDX27	2.19821	2.48084
FNDC3B	2.19719	2.1342
HSPA9	2.19062	2.02066
SAMD1	2.18986	2.33201
BRI3BP	2.1861	2.77075
KTN1	2.18424	2.27864
TAF6L	2.18387	2.32892
XRN2	2.17342	2.55201
TECR	2.17248	2.1897
SEPT7	2.1708	1.85505
ABCF1	2.16992	2.20143
LRRC59	2.16729	1.95908
SEPT2	2.16089	1.7698
LIMA1	2.16074	3.24901
C1ORF131	2.15769	2.6223
PAPD5	2.1555	2.04218
ERLIN1|ERLIN2	2.15217	2.16899
AP3B1	2.14325	2.09833
RPUSD3	2.13914	2.22924
ZBTB11	2.13729	2.31084
USP39	2.13704	2.12385
SLF2	2.13505	2.29841
LEMD3	2.13019	2.40718
RBM28	2.12964	2.62693
EP300	2.1253	2.10978
EIF2S3	2.1244	2.35958
EXOSC8	2.12353	2.33774
URB2	2.11831	2.96355
CHMP4B	2.11464	2.00794
RPL22	2.11427	1.95569
ADD3	2.11236	2.23169
C19ORF53	2.11166	1.53762
STT3A	2.11118	1.65952
FAM207A	2.1104	1.99895
DDX50	2.10893	2.42285
HSPA14	2.10872	2.29121
HMG20B	2.10649	2.21669
WDR89	2.10531	2.89983
MAP7D3	2.10222	1.7086
NKRF	2.10161	2.50922
ATP13A1	2.09941	1.81884
EXOSC10	2.09705	2.04698
WBP11	2.09439	1.75561
CFL1	2.09392	2.19005
DNAJC11	2.09314	2.72163
PAICS	2.09053	1.0429
NOL8	2.08721	2.96825
ZNF189	2.08647	2.00982
AFG3L2	2.07696	2.24009
ESF1	2.07667	2.66427
SURF6	2.0739	2.69933
DNAJA3	2.07341	1.79344
EXOC2	2.07265	2.31059
RPL36A	2.06911	1.7148
RPL24	2.06909	1.46806
ESYT2	2.06592	1.51592
P4HB	2.06287	2.04403
RTCB	2.0614	1.93095
LRRC8A	2.05594	2.2923
ARHGAP10	2.05336	2.25759
LSM2	2.05123	2.58622
MED14	2.05024	2.13887
PKM	2.04983	2.42758
BOD1L1	2.04069	1.86663
RPS11	2.03809	2.00906
MYO18A	2.03266	3.26113
NDUFV3	2.03023	1.35508
RPS18	2.02989	2.01998
MBOAT7	2.02845	1.26603
COL2A1	2.02771	2.59582
SEPT9	2.02104	1.70547
ABCF2	2.01971	1.68856
EIF6	2.01343	2.77639
RFC1	2.01109	1.93326
RBM15	2.00799	1.89525
ZFR	2.00673	2.2669
MAP4	2.00633	1.42111
SCCPDH	1.999	2.09137
HNRNPM	1.99318	1.8095
KPNA2	1.98854	2.69128
C4B_2|C4A|C4B	1.98753	2.01949
DLGAP5	1.98434	2.38516
SSR4	1.9817	1.99401
CNP	1.97916	2.1147
ADAR	1.96424	2.60223
TIMM21	1.9552	2.3527
FAM76B	1.95497	2.37693
POLR2E	1.95376	2.05642
EEF2	1.95161	1.5652
CCNC	1.95156	2.42553
HSPA4	1.95153	1.35207
SRPRB	1.94887	2.08142
ECI2	1.94872	1.92188
LRRFIP2	1.94831	3.7786
TDP1	1.94586	1.71791
ZNF90|RPS16	1.94453	1.8645
SART3	1.93858	2.27622
DDX10	1.93846	2.71426
NUMB	1.93512	1.99345
PDS5A	1.93275	2.1842
YEATS2	1.92721	1.73214
NOMO1|NOMO3|NOMO2	1.92395	1.91742
MTHFD1	1.92179	2.53075
RPS8	1.92043	2.15813
SUMO2	1.91938	0.997261
ECH1	1.9155	2.51811
RPS2	1.91322	1.86332
NF1	1.91157	2.07131
TLN1	1.90986	1.86777
RBM27|U3KPZ7	1.90507	1.80804
ZNF655	1.90142	2.05927
ADD1	1.90121	1.96742
RECQL5	1.90069	1.74207
RBM33	1.89846	1.76522
SLC35E1	1.89513	1.82765
TADA2B	1.89015	1.83281
NUP153	1.88055	2.54805
DNAJB12	1.87608	1.42454
RANGAP1	1.87528	2.71264
DOCK1	1.86565	2.44918
NUFIP2	1.86449	1.55416
BRIX1	1.86237	2.02123
NPM1	1.85095	1.83828
DNM2	1.84937	2.34425
CHD3	1.84686	2.23017
NME4	1.84613	1.66319
ARPC2	1.84054	2.46417
DYNC1H1	1.83956	1.8295
HACD2	1.83434	1.65269
LBR	1.83061	2.32216
SEPT11	1.82778	1.69199
SNRNP40	1.82593	1.68994
EZR	1.82437	1.86117
AHNAK	1.8222	1.35801
SFXN3	1.82059	1.63856
SLC25A5	1.81912	1.62505
VIM	1.81229	1.57318
ZBTB40	1.81129	2.08569
NUP50	1.8082	2.1453
PPOX	1.80734	1.56241
RPS17	1.8048	1.8933
RRP12	1.80152	1.90442
GPATCH4	1.80116	2.10758
PHB	1.80052	2.16099
TMCO1	1.79964	1.31184
MED12	1.79331	1.70783
KANK2	1.78989	1.41016
NOM1	1.78207	1.99273
ABCD3	1.78009	2.62848
CREBBP	1.77685	1.65441
TCEB3	1.77676	1.70236
SCO2	1.77373	1.33167
FLII	1.77269	2.53456
C14ORF166	1.7693	1.64091
EXOC7	1.76858	2.08118
DRG1	1.76789	1.15649
MYH10	1.76577	4.48984
PIK3C2A	1.76038	1.99217
HMMR	1.75959	1.73198
ANXA2	1.7581	1.19365
ATR	1.7566	1.98465
RRP1	1.75562	2.01689
SSR3	1.75558	1.77901
KIN	1.75291	1.68977
UFL1	1.75195	1.50596
FLNC	1.75171	1.80438
KRI1	1.74738	2.44578
HSD17B11	1.74358	1.43406
RBBP6	1.74222	2.05094
RBM14	1.74124	2.39368
UACA	1.73887	2.70247
SRSF10	1.73629	1.63246
MYO6	1.73426	2.81697
PSPC1	1.73362	3.1946
DNAJA2	1.7328	1.91168
NOL9	1.73139	2.09518
RPS19	1.7297	1.59099
SNW1	1.72965	1.29927
PKN3	1.72927	1.99894
EIF5B	1.72851	1.86767
TRMT1L	1.72179	2.24005
NUSAP1	1.72119	1.59155
RPS9	1.72041	1.96008
SON	1.71905	1.89557
PRPF8	1.71749	1.63516
C8ORF59	1.71624	1.26732
ZC3H18	1.71491	1.21848
EIF2AK2	1.71116	1.81067
SLC25A3	1.70576	1.75706
NCAPG	1.70546	2.5472
CDK13	1.69949	1.81033
GULP1	1.69614	1.45249
SRRM2	1.69611	1.14553
MLH1	1.69502	1.85537
SERPINH1	1.69361	2.16761
SCAF8	1.68988	1.48225
SYNPO	1.68568	1.99915
BCORL1	1.68413	1.53538	1.53538
MYL6	1.68124	2.68779
SRP72	1.67914	1.64054
PRPF6	1.67762	1.75752
SRFBP1	1.67642	2.68616
SLC25A1	1.67331	1.6056
RFC5	1.667	1.53574
STAU2	1.66605	1.38564
PLEKHA6	1.66341	1.85989
SBDS	1.65934	1.20138
POLDIP3	1.65607	1.36432
EXOC4	1.65475	1.87963
SLC25A13	1.65302	1.38843
NVL	1.65167	1.929
RPS28	1.6514	2.03893
SND1	1.64505	2.36717
COLGALT1	1.64498	1.96897
EIF4G1	1.64485	1.99896
DDX6	1.6426	1.52069
IQGAP1	1.64251	1.53831
YWHAG	1.64246	2.20318
NXF1	1.64037	3.79473
BCAP31	1.63187	1.50341
LMX1B|LMX1A	1.62843	2.15847
DDX31	1.61988	2.21225
CRABP2	1.61403	2.25739
UBAP2L	1.61103	1.62912
ERCC2	1.60643	1.67805
NUP107	1.60318	3.07168
MLLT3	1.60291	1.78441
HNRNPUL2	1.59719	1.31698
MSL3	1.59661	1.35316
BZW2	1.59528	1.70307
DDX23	1.59082	1.69897
CPT1A	1.58979	1.69616
NDUFA13|E7ENQ6	1.57899	1.35828
LARP7	1.57809	2.16055
MYBBP1A	1.57249	1.88289
PDK3	1.5713	1.52936
YBX1	1.56689	1.58552
KPNB1	1.56532	1.88264
TPM4	1.56168	3.57211
CAPZB	1.55982	2.23286
NSMCE2	1.55021	1.88331
ATP5O	1.54805	1.17682
PHB2	1.54535	1.8789
SMPD4	1.54457	2.46573
UQCRQ	1.54452	0.824703
TRIM25	1.54442	1.99115
RPS5	1.54418	1.59423
P3H1	1.53905	1.68081
DDX1	1.53813	1.36356
ZNF326	1.53695	1.4645
IGF2BP3	1.53537	1.38881
CRNKL1	1.53534	1.57728
EXOSC9	1.53203	1.802
SNRNP200	1.53127	1.49778
MYO10	1.53123	2.38963
CTNNA1	1.52753	1.54714
HNRNPU	1.5271	1.52778
SARNP	1.52582	0.865636
ATP5B	1.52364	1.25585
DHX30	1.52072	1.70121
MORF4L2	1.51924	0.86316
RRP8	1.51661	1.64724
SART1	1.5141	1.49904
DNAJC19	1.51063	1.4687
PRPF31	1.51057	1.26346
CIRBP	1.50705	2.04386
DARS	1.5039	1.68413
BCAS2	1.50123	2.72565
FAM98B	1.49359	1.17152
EFTUD2	1.48639	1.4811
RAB13	1.48637	1.56714
RBM25	1.48545	1.31364
SEC22B	1.47943	1.49103
PDAP1	1.46372	0.699716
RPS20	1.45692	1.69781
BZW1	1.44903	1.3987
GLG1	1.44811	1.43231
PFKM	1.44479	1.34431
NSUN5	1.44412	1.57304
SEC61A1	1.44393	1.1942
KHDRBS1	1.43466	1.80445
PRPF4B	1.43153	1.5331
NUP214	1.42998	3.09293
RALY	1.42964	1.32979
EDF1	1.42785	0.027551
AP2A1	1.42783	1.36058
SNRPD1	1.42354	0.887563
PIGS	1.42037	1.81404
PTRF	1.41287	0.563392
SSB	1.40982	2.43316
HSD17B12	1.40338	1.12965
RPS3A	1.40322	1.66206
PRPF40A	1.39863	1.10492
HSDL2	1.39806	0.963912
CALD1	1.39712	2.36884
RAB35	1.39388	1.50436
TFIP11	1.39232	1.33084
CD2BP2	1.39181	1.39887
MYL12A|MYL12B	1.39065	4.13473
CCT4	1.39038	1.64872
PIP4K2A	1.38503	1.18781
TPM1	1.38232	3.60107
SLC16A1	1.38063	1.63826
RPL22L1	1.37989	1.4232
EEF1A1|EEF1A1P5	1.37961	1.14192
DDX46	1.36834	1.05777
PRPF3	1.35007	1.40893
TRA2B	1.34373	1.25306
PFKP	1.33903	1.46307
PLEC	1.3382	1.65124
IWS1	1.33294	0.686429
IMPDH2	1.33073	1.56111
NUP93	1.32267	3.85281
LPCAT3	1.32079	1.28822
PKN2	1.31802	1.39116
CDKN2AIP	1.31762	0.886952
SLC35B2	1.31601	1.21661
SRPK1	1.31453	1.14675
DDX5	1.31278	1.90408
NCKAP1	1.30796	1.87606
TUFM	1.30116	1.19918
HMGB2	1.29999	0.921455
MTHFD1L	1.28621	0.916456
NDUFS3	1.28191	0.876161
LRPPRC	1.27498	0.743185
DHX15	1.27483	2.23186
ILF3	1.27069	1.5989
CAPRIN1	1.26914	1.67648
SRPK2	1.26729	1.07855
RANBP2	1.26427	3.12691
ATP5A1	1.26116	1.52743
NUP88	1.2575	3.04059
PCID2	1.25503	1.30862
RPS3	1.24859	1.23943
ACTN4	1.24588	1.64756
MRPS26	1.23875	1.51629
ACADVL	1.23485	0.776839
FLNA	1.23142	1.55451
ABCE1	1.2164	1.64234
MTDH	1.20773	1.4137
COA3	1.20588	1.61212
SPTAN1	1.19875	1.74586
API5	1.17648	0.820698
LASP1	1.15347	1.02949
SENP1	1.15123	2.43523
SERF2	1.14549	-0.034143
CLTC	1.14326	1.50504
SPTBN1	1.13218	2.31128
FAM120A	1.13099	0.673454
DDX17	1.13032	1.85212
RBM39	1.11188	0.678627
TIMM50	1.10807	1.59126
FSCN1	1.09603	1.3019
RBM4	1.06537	1.79903
VDAC3	0.996886	1.74694
HSP90AB1	0.986829	1.49726
ALDOA	0.972924	0.794576
WHSC1	0.965757	1.01379
FRG1	0.960776	1.00754
RPLP2	0.954099	1.74217
PA2G4	0.933356	1.57715
NUP205	0.901046	2.97416
TPM3|DKFZP686J1372	0.822645	2.43302
PPP1R12A	0.805366	1.55262
ZNF706	0.743391	-0.483027
FUS	0.737495	1.50654
NCAPG2	0.702616	0.708836
CC2D1A	0.678532	0.884415
SLC25A24	0.534376	-0.24995
DSC1	0.522972	0.385191
CAPZA2	0.499676	1.39363
LRRC16A	0.388792	1.44284
VDAC2	0.23101	1.33645
LZTS2	-0.330728	-0.0469347
JUP	-0.630207	-0.521755
ARG1	-0.652289	-0.903971
DSP	-0.70776	-0.857457
DSG1	-0.799516	-0.790289
KPRP	-0.980885	-1.01058
						4.31219
						4.51986
						4.27794
						4.1774
						4.32792
						4.75991
						4.81923
						5.84495
						6.01177
						6.03363

## Sheet: Table S2
Table S2: RNAseq data presented in Figure 3c
gene_id	name	EV_1	EV_2	eGFP-SSX1_1	eGFP-SSX1_2	SS18-SSX_1	SS18-SSX_2	EWSR1-SSX1_1	EWSR1-SSX1_2	MN1-SSX1_1	MN1-SSX1_2	SS18-NEDD4_1	SS18-NEDD4_2	EWSR1-FLI1_1	EWSR1-FLI1_2
ENSG00000223972.4	DDX11L1	0	0	0	0	0	0	0	0	0	0	0	0	0	0
ENSG00000227232.4	WASH7P	3.54199	3.21902	3.89069	2.76707	4.50816	4.22658	5.12244	4.48859	4.99631	4.05575	3.63709	3.17906	5.73924	4.95182
ENSG00000243485.2	MIR1302-11	0	0	0	0	0	0	0	0	0	0	0	0	0	0
ENSG00000237613.2	FAM138A	0	0	0	0	0	0	0	0	0	0	0	0	0	0
ENSG00000268020.2	OR4G4P	0	0	0	0	0	0	0	0	0	0	0	0	0	0
ENSG00000240361.1	OR4G11P	0	0	0	0	0	0	0	0	0	0	0	0	0	0
ENSG00000186092.4	OR4F5	0	0	0	0	0	0	0	0	0	0	0	0	0	0
ENSG00000238009.2	RP11-34P13.7	0.00914362	0.00651471	0	0.0256469	0	0	0.00932694	0.00812189	0	0.0089913	0	0	0	0
ENSG00000239945.1	RP11-34P13.8	0	0	0	0	0	0	0	0	0	0	0	0	0	0
ENSG00000233750.3	CICP27	0	0	0	0	0.0200949	0	0	0	0	0	0.00541885	0.00982273	0.0136589	0
ENSG00000237683.5	AL627309.1	0.122636	0.157278	0.117707	0.0917289	0.115147	0.0131181	0.100076	0.0326799	0.0255231	0.0361781	0.062102	0.0985005	0.0489173	0.0679158
ENSG00000268903.1	RP11-34P13.15	0	0	0	0	0	0	0	0	0	0	0	0	0	0
ENSG00000269981.1	RP11-34P13.16	0	0	0	0	0	0	0	0	0	0	0	0	0	0
ENSG00000239906.1	RP11-34P13.14	0.303098	0.935798	0	0.188925	0.474314	0	0	0.179486	0.105135	0	0.191858	0	0.0805999	0.111903
ENSG00000241860.2	RP11-34P13.13	0.0526773	0.0713106	0.03792	0.0492515	0.0865556	0.0394431	0.0268667	0.0748656	0.0657792	0.0776997	0.0300097	0.00604427	0.0672382	0.0291725
ENSG00000222623.1	RNU6-1100P	0	0	0	0	0	0	0	0	0	0	0	0	0	0
ENSG00000241599.1	RP11-34P13.9	0	0	0	0	0	0	0	0	0	0	0	0	0	0
ENSG00000228463.4	AP006222.2	0.115546	0.094086	0.0693139	0.100315	0.0581197	0.0882831	0.0252563	0.0806417	0.103061	0.0811582	0.0731395	0.0757598	0.223861	0.146261
ENSG00000241670.2	AP006222.1	0	0	0	0	0	0	0	0	0	0	0	0	0	0
ENSG00000237094.7	RP4-669L17.10	0.0285051	0.040619	0.0512989	0.0755121	0.0278795	0.0101637	0.0290766	0.0168799	0.0444936	0.032702	0.0210506	0	0.0303203	0.0263101
ENSG00000250575.1	RP4-669L17.8	0.0263386	0	0	0	0	0	0	0	0	0	0	0	0	0
ENSG00000233653.3	CICP7	0	0	0	0	0	0	0	0	0	0	0	0	0	0
ENSG00000224813.2	RP4-669L17.4	0	0	0	0	0	0	0	0	0	0	0	0	0	0
ENSG00000235249.1	OR4F29	0	0	0	0	0	0	0	0	0	0	0	0	0	0
ENSG00000269732.1	WBP1LP7	0	0	0	0	0	0	0	0	0	0	0	0	0	0
ENSG00000256186.1	AL732372.1	0	0	0	0	0	0	0	0	0	0	0	0	0	0
ENSG00000236601.1	RP4-669L17.2	0	0	0	0	0	0	0	0	0	0	0	0	0	0
ENSG00000236743.1	RP5-857K21.15	0	0	0	0	0	0	0	0	0	0	0	0	0	0
ENSG00000236679.2	RP4-669L17.1	0	0	0	0	0	0	0	0	0	0	0	0	0	0
ENSG00000231709.1	RP5-857K21.1	0	0.027614	0	0	0	0.0829148	0.0790685	0.0344264	0	0.0381116	0.0245329	0.0889412	0.680217	0.901473
ENSG00000235146.2	RP5-857K21.2	0	0	0	0	0	0	0	0	0	0	0	0	0	0.0569209
ENSG00000239664.2	RP5-857K21.3	0	0	0	0	0	0	0	0	0	0	0	0	0	0
ENSG00000230021.3	RP5-857K21.4	0	0.0137012	0.0692147	0	0	0	0	0	0	0	0	0.0441299	0.0306821	0
ENSG00000223659.1	RP5-857K21.5	0	0	0	0	0	0	0	0	0	0	0	0	0	0
ENSG00000225972.1	MTND1P23	0.701797	0.250011	0.841988	0.656157	0.514797	0.375346	1.25277	0.779221	0.639004	0.690107	0.555287	0.201313	0.4199	0.388653
ENSG00000225630.1	MTND2P28	38.6039	37.8608	41.7776	38.3437	40.2086	48.8499	59.8799	45.1187	40.5941	41.6186	26.731	26.3616	44.7362	45.9426
ENSG00000237973.1	hsa-mir-6723	7.88874	6.72064	7.78989	6.78249	10.0779	11.04	10.3337	10.6518	9.59554	10.7313	4.95332	4.92624	7.82869	6.11392
ENSG00000229344.1	RP5-857K21.7	0.813447	0.613663	0.97594	1.56583	1.23551	1.17722	1.85475	1.70012	2.19087	2.02327	0.757209	1.31769	1.37422	1.53695
ENSG00000240409.1	MTATP8P1	0	0	0	0	0.185028	0	0	0	0	0.155024	0	0	0	0
ENSG00000248527.1	MTATP6P1	336.974	243.162	273.952	277.29	315.968	378.391	551.669	439.53	340.134	358.927	205.293	189.256	340.542	276.845
ENSG00000198744.5	RP5-857K21.11	0.656251	0.552583	1.35996	1.00403	1.26036	1.2125	1.46053	0.95387	1.42787	1.40797	0.604217	0.958354	0.904281	2.04842
ENSG00000268663.1	WBP1LP6	0	0	0	0	0	0	0	0	0	0	0	0	0	0
ENSG00000185097.2	OR4F16	0	0	0	0	0	0	0	0	0	0	0	0	0	0
ENSG00000229376.3	CICP3	0	0.0662961	0	0.0248565	0.0468035	0.0142188	0	0.035422	0	0	0.0168282	0	0	0.0147229
ENSG00000224956.5	RP11-206L10.1	0.712869	0.696025	0.633535	0.394968	0.464816	0.480114	0.646366	0.539403	0.60444	0.467329	0.250688	0.272652	0.589762	0.35092
ENSG00000235373.1	RP11-206L10.3	0.154439	0.0574099	0.0563924	0.0502244	0.0866892	0.0718254	0.0547948	0.0835018	0.0698735	0.0924402	0.0510041	0.0616366	0.0803512	0.104121
ENSG00000223181.1	RNU6-1199P	0	0	0	0	0	0	0	0	0	0	0	0	0	0
ENSG00000240618.1	RP11-206L10.5	0.221245	1.73397	0.26544	0.103428	0.3895	0	1.24124	0.589567	0.460455	1.41413	0.350113	0.888508	1.412	0.490099
ENSG00000229905.1	RP11-206L10.4	0	0	0	0	0	0	0	0	0	0	0	0	0	0
ENSG00000228327.2	RP11-206L10.2	0.792919	0.812108	1.07023	0.671851	1.10511	0.954182	0.960469	1.14451	1.08296	1.0721	0.752863	0.625493	0.790699	1.0429
ENSG00000237491.4	RP11-206L10.9	0.136047	0.143291	0.12774	0.171443	0.166616	0.139198	0.156876	0.136607	0.104639	0.122148	0.146023	0.142528	0.12269	0.0393092
ENSG00000230092.3	RP11-206L10.8	0.374381	0.355656	0.224584	0.700068	0.292932	0.400464	0	0.387972	0.389582	0.184072	0.157986	0.501166	0.298667	0.138221
ENSG00000269831.1	AL669831.1	0.252973	0.540721	0	0	0	0.541196	0	0.224706	0	0	0.640517	0.290266	0.201812	0
ENSG00000240453.1	RP11-206L10.10	0	0	0	0	0	0	0	0	0	0	0	0	0	0
ENSG00000177757.1	FAM87B	2.97127	4.65259	2.05429	2.63678	0.512254	0.412996	0.958909	0.835018	0.471646	0.841866	1.37074	1.81058	0.616026	0.650755
ENSG00000225880.4	LINC00115	0.792919	0.653217	0.624298	0.834022	0.75613	0.742141	0.581337	0.550247	0.696188	0.609149	0.784232	0.76765	0.672094	0.795899
ENSG00000228794.4	RP11-206L10.11	3.04708	3.31923	2.58567	2.9885	3.55827	3.47638	3.26826	2.56378	2.33427	2.48062	3.07003	3.54458	1.67044	1.61115
ENSG00000230368.2	FAM41C	0.0165569	0	0.0198642	0.0774006	0.0777288	0.0354207	0.0168888	0.0294135	0.0344582	0.0488432	0.0104803	0.0189976	0	0.0183383
ENSG00000234711.1	TUBB8P11	0	0	0	0	0	0.0329935	0	0.0547959	0	0.121323	0	0	0	0
ENSG00000269308.1	AL645608.2	0	0	0	0	0	0	0	0	0	0	0	0	0	0
ENSG00000272438.1	RP11-54O7.16	0.0929731	0.331211	0.780818	0.173854	2.94622	2.48626	2.65544	4.78988	2.4187	1.91991	0.411956	0.426715	1.55758	2.16251
ENSG00000230699.2	RP11-54O7.1	0.0965173	0.0916898	0.128664	0.220588	1.309	1.3192	1.20331	1.74322	1.21639	0.980732	0.237589	0.233796	0.906862	0.677046
ENSG00000241180.1	RP11-54O7.2	0	0	0	0	0.086458	0	0.225426	0.130867	0	0	0	0	0.058767	0
ENSG00000223764.2	RP11-54O7.3	0.377267	0.391997	0.367761	0.352732	19.501	18.0421	19.1373	20.7419	10.7143	9.77693	2.40298	1.91189	8.32052	8.25271
ENSG00000187634.6	SAMD11	0.386919	0.348221	0.684099	0.628314	13.6593	12.1767	16.1402	19.3639	12.8311	10.463	3.113	2.61701	15.1491	14.7624
ENSG00000268179.1	AL645608.1	0.0971237	0	0.116525	0	2.16582	2.07781	3.26934	3.88219	1.92027	2.29214	1.10661	0.334324	2.47941	2.0439
ENSG00000188976.6	NOC2L	20.7915	24.4767	22.803	21.0092	24.1671	24.263	21.4006	22.6077	20.8509	20.3872	27.4067	27.8922	29.9207	32.1577
ENSG00000187961.9	KLHL17	4.59465	5.1296	3.13681	3.37916	6.12588	6.3748	8.12831	7.2062	5.13129	4.54647	5.42732	5.11757	7.42288	7.84645
ENSG00000187583.6	PLEKHN1	3.09863	4.27595	2.86077	2.13245	5.08335	5.52008	8.49527	7.57162	5.40603	5.72024	3.14991	4.05767	2.53629	2.84514
ENSG00000187642.5	C1orf170	0.741431	1.05652	0.826001	0.633796	1.46689	1.63149	2.46337	2.27681	1.93986	1.40608	0.844771	0.923649	0.684432	0.398871
ENSG00000272512.1	RP11-54O7.17	0.0469323	0.156047	0.206461	0.321788	3.23152	4.06636	2.55324	4.04373	2.39305	1.81525	0.0693177	0.0538508	0.287045	0.173273
ENSG00000188290.6	HES4	1.37189	2.32926	3.43197	3.19304	21.6856	22.9488	19.9489	22.194	11.2993	10.6775	1.0162	1.03826	1.88617	2.97435
ENSG00000231702.2	RP11-54O7.10	0.211906	0.452941	0.254237	0.396251	1.49224	1.36002	0.43231	0.75291	0.66153	0.416753	0.134134	0	0.16905	0.234706
ENSG00000224969.1	RP11-54O7.11	0.207857	0.246826	0.249379	0.19434	0.731864	0.741128	0.706748	1.04624	0.865185	0.272526	0.219285	0.0794995	0.221094	0
ENSG00000187608.5	ISG15	696.183	1046.16	1182.78	1173.16	790.474	832.175	1181.98	1237.51	1328.97	1215.36	407.875	554.818	931.833	1093.65
ENSG00000188157.9	AGRN	34.014	39.2236	41.6968	43.7246	53.2673	55.2329	73.2574	73.1791	62.9003	55.6025	18.3098	20.327	35.4225	36.0238
ENSG00000242590.1	RP11-54O7.14	0	0	0	0	0	0	0	0	0	0	0	0	0	0
ENSG00000217801.5	RP11-465B22.3	0.962021	1.51008	2.5789	1.41946	7.9742	7.60529	19.9175	17.7848	10.4957	9.41562	0.266415	0.241465	0.575597	0.815796
ENSG00000273443.1	RP11-54O7.18	0.275555	0.224376	0.519514	0.14722	2.67968	2.14748	7.99069	7.86741	3.68669	4.02576	0.0996703	0	0.125615	0.392404
ENSG00000237330.2	RNF223	0.034315	0.0611225	0.0205849	0.0481251	0.946446	0.844232	1.85516	1.84408	0.267812	0.371177	0.0325815	0	0.0684379	0
ENSG00000131591.13	C1orf159	1.48663	1.81315	1.43059	1.1969	2.19312	1.86076	1.97979	1.84321	1.76722	1.54816	1.40499	1.69394	2.05075	2.17829
ENSG00000223823.1	RP11-465B22.5	0	0.0287049	0	0	0.0236425	0.0430952	0.0205481	0.0357865	0	0	0	0	0	0
ENSG00000207730.1	MIR200B	0	0	0	0	2.01584	1.10233	2.10239	2.74614	0	0.337789	0	0	0	0
ENSG00000207607.1	MIR200A	0	0	0	0	5.95791	8.145	7.76716	7.4078	0.377317	1.42622	0	0	0	0.401609
ENSG00000198976.1	MIR429	0	0.280132	0	0	2.76874	1.68227	1.20318	1.39697	0	0.773252	0	0	0	0
ENSG00000272141.1	RP11-465B22.8	0	0	0	0.0309132	0.737302	0.565871	0.708252	0.822327	0.172029	0.0325126	0	0	0	0
ENSG00000205231.1	TTLL10-AS1	0	0	0	0	0.162659	0.088948	0.216767	0.238002	0.0673017	0.0908549	0	0	0	0
ENSG00000162571.9	TTLL10	0	0	0	0	0.650814	0.743647	1.15659	1.31592	0.430618	0.301123	0	0	0	0
ENSG00000186891.9	TNFRSF18	0.142921	0.0678861	0.0857353	0.133626	19.9891	19.0843	28.2339	27.3155	8.47724	6.98015	0.0904672	0.136658	0.133019	0.316597
ENSG00000186827.6	TNFRSF4	0.018962	0.0540407	0.0454996	0.0531865	1.00148	0.750473	1.17987	1.54957	0.236782	0.298338	0.0240054	0.0217573	0.242034	0.231024
ENSG00000078808.12	SDF4	62.1694	70.9923	62.6156	64.7936	85.5649	89.9847	95.9827	103.674	84.936	80.0852	63.0272	70.2527	55.0529	62.2574
ENSG00000176022.3	B3GALT6	6.92865	7.0011	9.30799	8.87046	9.91462	10.7608	10.0233	10.5757	7.56255	7.33025	9.96964	10.2559	11.7166	11.88
ENSG00000184163.3	FAM132A	1.03685	1.1794	3.22997	2.53411	13.3647	13.6982	19.5571	19.8741	6.09512	4.9548	1.95743	2.81771	2.17674	2.17594
ENSG00000260179.1	RP5-902P8.12	0.104729	0.119389	0.0753898	0.0783346	0.614584	0.604938	1.00419	0.725606	0.370536	0.288356	0.119326	0.0240335	0.150388	0.0695984
ENSG00000160087.16	UBE2J2	10.9217	12.1189	13.1699	11.377	9.97351	10.2455	9.08493	8.8093	9.34724	8.54007	9.8505	10.7438	11.4036	12.8639
ENSG00000230415.1	RP5-902P8.10	0.954198	1.40503	2.74754	2.91434	1.79185	1.49699	2.33599	2.20369	1.5887	1.50128	1.24826	1.38682	2.94339	2.3251
ENSG00000162572.15	SCNN1D	1.10265	1.66945	2.32483	1.90269	3.61598	3.39098	6.22752	5.26448	1.67051	1.61845	1.01102	1.35823	2.225	1.86785
ENSG00000131584.14	ACAP3	5.63465	5.31851	5.82686	5.07425	6.15666	6.17384	8.80849	8.0291	5.93281	6.06901	5.55753	5.07106	9.20595	7.99707
ENSG00000169972.7	PUSL1	3.34334	3.65253	4.31007	3.78787	3.8624	3.09943	2.9289	3.01633	2.89241	2.46251	4.14959	4.39282	3.08556	3.7321
ENSG00000127054.14	CPSF3L	8.46408	9.43051	9.08317	8.48898	9.48203	9.18542	9.67048	9.9233	10.0099	9.44741	8.99897	9.33829	12.0826	11.591
ENSG00000240731.1	RP5-890O3.9	6.84798	7.409	5.37585	5.53314	8.13646	6.96334	7.5027	7.65979	7.74184	7.64838	7.11745	4.65628	8.56552	5.43108
ENSG00000224051.2	GLTPD1	8.96274	10.2974	10.4621	9.40646	11.1336	10.4612	10.1843	8.64168	9.20706	8.1857	8.11397	10.0349	9.51312	11.624
ENSG00000169962.4	TAS1R3	0.0760468	0.196411	0.205285	0.0888765	0.178507	0.152522	0.155143	0.135098	0.148377	0.168255	0.180513	0.185422	0.166835	0.178987
ENSG00000107404.13	DVL1	23.6841	25.7455	25.248	24.192	20.6776	20.5177	26.7086	21.3037	18.46	17.6835	25.7705	27.24	19.5067	22.759
ENSG00000162576.12	MXRA8	134.455	121.78	153.613	155.39	91.8267	86.5689	131.581	116.679	113.128	110.539	133.708	135.981	117.357	125.075
ENSG00000175756.9	AURKAIP1	35.8989	41.9047	37.3696	33.1255	42.7299	45.4901	35.2624	35.6216	33.7144	30.4172	41.7465	46.5529	39.1832	46.0202
ENSG00000223663.2	RP5-890O3.3	0	0.316771	0	0	0	0.0951148	0.0907026	0.0789838	0	0	0.11257	0.102028	0.141873	0.0984871
ENSG00000221978.7	CCNL2	18.821	17.6721	18.6855	15.6061	26.5725	26.1433	29.231	29.6401	24.6379	24.2024	16.7006	14.534	22.2287	20.5129
ENSG00000224870.3	RP4-758J18.2	5.73834	6.05907	7.30329	7.57647	8.3731	9.34544	7.44857	8.23117	7.82727	7.59992	6.56105	7.48885	8.26895	8.732
ENSG00000242485.1	MRPL20	16.1295	16.8294	16.8378	15.5621	18.8345	19.7448	15.9156	17.0304	16.7844	16.7816	17.0262	17.097	17.6671	18.9669
ENSG00000264293.1	RN7SL657P	0	0	0	0	0	0	0	0	0	0	0	0	0	0
ENSG00000272455.1	RP4-758J18.13	1.71417	1.72512	1.10542	1.18199	2.06216	2.15448	1.52997	1.78909	1.36012	1.53813	1.47838	1.84394	2.32475	1.61382
ENSG00000235098.4	ANKRD65	0.04937	0.0351755	0.0444241	0.0346195	0.246261	0.290453	0.11331	0.23023	0.0642181	0.0242738	0.046876	0.127458	0.0492318	0.0136705
ENSG00000225905.1	RP4-758J18.7	0	0	0	0.168571	0	0.128571	0.0613036	0.0533831	0	0	0.0380418	0	0	0.066565
ENSG00000205116.3	TMEM88B	0	0	0	0	0.311389	0	0	0	0	0	0	0	0	0
ENSG00000225285.1	RP4-758J18.10	0	0	0.0460076	0	0.135021	0.205095	0.0391162	0.238436	0	0	0	0.0440003	0.122368	0.0849466
ENSG00000179403.10	VWA1	0.0837584	0.0596768	0.03092	0.0481916	1.56531	1.72985	1.25528	1.85998	0.241364	0.183733	0.146819	0.21439	0.174758	0.256903
ENSG00000215915.5	ATAD3C	0	0.0116957	0.00984719	0	0.0577981	0.105354	0.0083722	0.058324	0.00854088	0.00807091	0.00519534	0	0.0130955	0.00909074
ENSG00000160072.15	ATAD3B	6.43995	7.6613	6.9583	6.08021	6.29285	5.69471	5.18995	5.22275	4.75104	4.60972	7.19571	7.14283	7.33838	7.17017
ENSG00000197785.9	ATAD3A	14.1423	15.3946	13.5611	13.0138	12.742	11.7836	12.0504	12.0992	11.2752	10.1007	16.5307	17.2885	17.4831	18.5847
ENSG00000205090.4	TMEM240	0.390561	0.525621	0.572708	0.770898	0.916776	1.43899	0.752518	0.732385	0.812837	0.810783	0.357097	0.34855	0.519291	0.624843
ENSG00000160075.10	SSU72	16.2326	16.6458	17.3546	17.313	17.8733	17.9552	15.8344	15.0489	15.8657	15.5957	19.9488	20.5433	22.4366	24.7779
ENSG00000215791.2	AL645728.2	0	0	0	0	0	0	0	0	0	0	0	0	0	0
ENSG00000215014.3	AL645728.1	0.480376	0.524802	0.268957	0.9881	0.789321	0.582357	0.359339	0.568931	0.233277	0.535357	0.851404	0.881906	0.510967	0.709417
ENSG00000236684.1	AL645728.3	0	0	0	0	0	0	0	0	0	0	0	0	0	0
ENSG00000228594.1	C1orf233	0.406941	0.35685	0.356785	0.292674	0.569461	1.07149	0.79827	1.08441	0.439751	0.261645	0.396291	0.520807	0.749173	0.970795
ENSG00000272106.1	RP11-345P4.9	1.29702	1.3006	0.883715	1.00307	1.52226	1.66143	1.22502	1.37966	1.08307	1.21243	1.34806	1.4331	0.70258	0.815829
ENSG00000197530.8	MIB2	3.08952	3.06583	2.94302	2.47097	2.796	2.60798	3.32233	3.33944	3.27306	2.88433	2.83685	2.55836	3.7505	4.10221
ENSG00000189409.8	MMP23B	0	0	0.03445	0.0671168	0.101102	0.0614292	0	0.0382583	0.01494	0	0.0363514	0.0164735	0	0.0159018
ENSG00000248333.3	CDK11B	6.98546	8.74326	8.18073	7.21354	9.07963	8.83273	8.39109	8.69611	8.47336	7.9661	8.62565	8.93638	10.6131	10.2429
ENSG00000272004.1	RP11-345P4.10	0	0.116255	0	0	0	0.174536	0.0832196	0.0724676	0	0.0802249	0.154925	0	0	0
ENSG00000189339.7	SLC35E2B	5.23226	5.17849	5.62408	5.40117	8.03876	8.18682	7.26436	7.17048	6.85709	6.42211	5.7197	6.10452	7.15511	6.82992
ENSG00000269737.1	RP11-345P4.7	0.413083	0.277965	0.0826001	0.321849	0.592559	0.466411	0.515002	0.407694	0.262689	0.519036	0.305056	0.157993	0.274618	0.406692
ENSG00000269227.1	RP11-345P4.6	0.260028	0.324217	0.155986	0.0607795	0.534076	0.347681	0.530484	0.404202	0.0676465	0.383545	0.0822975	0	0.259301	0
ENSG00000215914.3	MMP23A	0	0	0.0696663	0	0	0.0621124	0.0296155	0.0257892	0.0604244	0	0.0183778	0	0.0231617	0.0643145
ENSG00000008128.18	CDK11A	0.367448	0.424811	0.39926	0.369481	0.56959	0.682273	0.509183	0.461871	0.454512	0.470407	0.473958	0.437526	0.57521	0.514489
ENSG00000268575.1	RP1-283E3.8	0.282709	0.306717	0.254387	0.306375	0.527872	0.467353	0.498105	0.582138	0.347675	0.385408	0.288762	0.272778	0.502325	0.320243
ENSG00000227775.3	RP1-283E3.4	1.58496	1.86244	2.02929	1.91318	3.24842	3.51728	2.43717	2.83672	2.3755	2.52393	1.98406	1.8186	2.69868	2.65944
ENSG00000215790.2	SLC35E2	1.1208	1.07712	1.32906	1.13321	1.92728	1.72863	1.66173	1.88694	1.26124	1.44815	1.19617	1.33089	1.55953	1.57339
ENSG00000008130.11	NADK	9.81844	10.8315	13.7801	13.3098	13.7318	13.9084	15.4835	15.7251	16.7293	16.3951	10.3375	10.6547	13.5919	14.1258
ENSG00000078369.13	GNB1	91.8837	94.1206	92.0215	91.9135	122.025	120.963	94.5488	91.4112	94.8015	93.8547	103.983	104.969	100.749	104.012
ENSG00000231050.1	RP1-140A9.1	0.324175	0.487604	0.648219	0.404123	0.465022	0.192644	0.440899	0.287951	0.299855	0.354194	0.501597	0.702596	0.488492	0.239369
ENSG00000169885.5	CALML6	0.731127	0.801413	1.04586	0.709871	2.14524	2.24092	1.21907	1.19895	0.994907	0.967814	1.12139	1.16156	0.83003	0.731928
ENSG00000178821.8	TMEM52	0	0.0291731	0	0.0191414	0.144169	0.197092	0.375898	0.563738	0.021304	0	0.0388771	0	0.130659	0.045351
ENSG00000142609.13	C1orf222	0	0.00223224	0.00375887	0	0.0882509	0.10389	0.169379	0.178108	0.00652045	0.00616167	0	0	0.0224946	0.0138805
ENSG00000233542.1	RP11-547D24.1	0	0	0	0	0.0588038	0.0714578	0.068143	0.0593389	0	0	0	0	0	0
ENSG00000187730.6	GABRD	0	0	0	0	1.58169	1.71525	1.9489	2.78809	0.177514	0.117423	0	0	0	0
ENSG00000226969.1	RP11-547D24.3	0	0	0	0	0	0	0	0	0	0	0	0	0.0483899	0
ENSG00000067606.11	PRKCZ	0.0427365	0.0487187	0.0461461	0.0239743	0.561773	0.484567	0.540557	0.690891	0.0800489	0.0504295	0.0622189	0.083362	0.10569	0.12307
ENSG00000271806.1	RP5-892K4.1	0	0.00554123	0	0	0	0	0.00793323	0	0	0	0	0	0	0.0172282
ENSG00000182873.4	RP11-181G12.2	0.465116	0.591127	0.693764	0.740452	0.560645	0.658879	0.359037	0.53597	0.392433	0.445007	0.517213	0.663496	0.732075	0.68224
ENSG00000162585.12	C1orf86	2.60167	2.72839	2.07239	1.81723	3.4897	3.43141	3.24115	2.75204	2.35541	2.09699	2.57051	2.91179	2.64421	2.86135
ENSG00000269554.1	AL590822.2	0	0	0	0	0	0	0	0	0	0	0	0	0	0
ENSG00000203301.2	AL590822.1	0.216499	0.246804	0.0865821	0.0944623	0.287976	0.324215	0.250285	0.230768	0.0901155	0.212892	0.219266	0.149048	0.276343	0.319724
ENSG00000243558.1	RP11-181G12.5	0	0	0	0	0	0	0	0	0	0	0	0	0	0
ENSG00000234396.3	RP11-181G12.4	0.100103	0.0713221	0.120099	0	0.117487	0.107077	0.10211	0.0889173	0.104167	0.295306	0.063364	0	0.239575	0
ENSG00000157933.9	SKI	13.6814	13.8129	13.742	13.2182	19.5914	19.1587	17.4652	19.7856	17.8729	16.9528	14.4801	14.6575	36.1947	34.6348
ENSG00000116151.9	MORN1	0.322336	0.373543	0.465934	0.439351	0.305386	0.328176	0.2773	0.296666	0.214186	0.206219	0.322031	0.396589	0.430643	0.357017
ENSG00000272161.1	RP4-713A8.1	0	0	0	0	0	0	0	0	0	0	0	0	0	0
ENSG00000269753.1	AL589739.1	0	0	0.0847455	0	0.0829023	0	0	0	0	0	0.0447114	0	0.0563502	0.156471
ENSG00000269896.1	RP4-740C4.6	0.406733	0.531286	0.862102	0.912677	0.477369	0.565591	0.622332	0.529884	0.380922	0.546609	0.369022	0.497805	0.81119	0.765843
ENSG00000238240.2	RP4-740C4.5	0	0	0	0	0	0	0	0	0	0	0	0	0	0
ENSG00000272420.1	RP4-740C4.7	0.0574535	0.122805	0.0689303	0.0537171	0.0674311	0.0614562	0.117211	0.204134	0.0597861	0	0.14547	0.065923	0.137502	0.12727
ENSG00000271921.1	RP4-740C4.9	0.260547	0.835365	0.390743	0.852612	0.152898	0.348375	0.332214	0.520725	0.47447	0.384311	0.206154	0.672651	0.779454	0.721453
ENSG00000271847.1	RP4-740C4.8	0.701797	0.406267	0.36837	0.369088	0.463317	0.422264	0.492159	0.389611	0.365145	0.25879	0.527523	0.60394	0.594858	0.728725
ENSG00000178642.5	AL513477.1	0	0	0	0	0	0	0	0	0	0	0	0	0	0
ENSG00000157916.14	RER1	32.431	31.9897	31.3469	30.3598	36.6093	36.0526	31.8177	28.9356	30.712	29.2213	34.0883	35.2924	24.2283	25.6052
ENSG00000157911.5	PEX10	4.17701	4.01258	4.62795	4.35876	4.3462	4.11435	3.93473	4.59133	4.75947	4.31334	4.63921	4.80541	6.12818	7.11665
ENSG00000149527.13	PLCH2	0.00605391	0.00862666	0.108948	0.110374	4.34486	4.46822	10.3374	11.6126	6.3627	5.95008	0.0172442	0.020839	0.0603696	0.0804633
ENSG00000224387.1	RP3-395M20.2	0	0.0511011	0	0	0.505066	0.153438	2.34112	2.4846	1.34341	0.846329	0	0	0	0
ENSG00000229393.1	RP3-395M20.3	0	0	0	0	1.04321	1.42617	2.52573	2.14301	0.991007	1.24864	0	0	0	0
ENSG00000157881.9	PANK4	4.14425	4.44969	4.06248	3.55034	6.11577	6.17181	7.45192	7.53355	5.56949	5.16826	4.6568	5.05744	5.72548	5.22352
ENSG00000197921.5	HES5	0	0	0	0	3.37259	4.38344	3.41545	5.90394	2.18416	1.6217	0	0.114684	0.0598019	0.0830278
ENSG00000272449.1	RP3-395M20.12	0.131059	0.0700331	0.196548	0.0306339	1.6151	1.78741	1.57081	2.5611	0.784183	0.612158	0.0207396	0.0375946	0.0522767	0.0725799
ENSG00000238164.2	RP3-395M20.8	0.0957152	0.102294	0.159493	0.104406	0.212193	0.159263	0.27663	0.373143	0.376272	0.355567	0.0706844	0.0610139	0.229073	0.241476
ENSG00000157873.13	TNFRSF14	4.37633	5.49963	2.88969	2.61498	8.27112	8.27915	11.1174	10.3475	9.7742	8.89066	2.40148	2.85995	5.01503	4.98088
ENSG00000225931.3	RP3-395M20.7	0.0503216	0.0179267	0.0301869	0	0.0885911	0	0.0256653	0.0223493	0	0.074225	0.031853	0	0.0200723	0.027868
ENSG00000228037.1	RP3-395M20.9	0.104261	0.0742843	0.187631	0.341181	0.0611835	0.111524	0	0.0463052	0	0.0512619	0.0329979	0	0.3327	0.230957
ENSG00000157870.10	FAM213B	8.04623	8.71391	4.01353	3.92106	9.85566	10.2447	13.5798	13.324	8.37292	7.93138	6.7662	7.35232	11.0406	12.2607
ENSG00000142606.11	MMEL1	0.00837617	0	0	0	0.24577	0.385269	0.862955	0.892825	0.00871625	0.0164733	0	0	0.00668218	0
ENSG00000237058.1	RP13-436F16.1	0	0	0	0	0.205367	0.0935848	0	0.23314	0	0	0	0	0	0
ENSG00000215912.7	TTC34	0.0331867	0.0591127	0.0597241	0.0155142	0.168784	0.141995	0.191828	0.142479	0.0805795	0.0815846	0.101533	0.0825043	0.15885	0.153156
ENSG00000233234.1	RP11-740P5.2	0	0	0	0	0	0	0	0	0	0	0	0	0	0
ENSG00000231630.1	RP11-740P5.3	0.228207	0.216792	0.456322	0.284488	1.51775	2.68516	0.465564	1.14867	2.53304	2.61806	0.0963015	0.610979	0	0.0842535
ENSG00000169717.5	ACTRT2	0	0	0	0	0.0539449	0.049165	0.0937686	0.102067	0.0239145	0.0225986	0	0	0	0
ENSG00000177133.6	LINC00982	0.0815839	0.0788873	0.0209745	0.049036	1.10115	1.20928	2.05077	2.85729	1.51601	1.26068	0.354114	0.280832	0.0650844	0.109725
ENSG00000256761.1	AL008733.1	0	0	0	0	0	0	0	0	0	0	0	0	0	0
ENSG00000142611.12	PRDM16	0.420863	0.395053	0.180334	0.112427	1.5485	1.4899	3.12095	3.23397	2.67289	2.48311	0.877433	0.866162	0.183862	0.210875
ENSG00000226286.1	RP1-163G9.2	0	0.0495757	0	0	0.16333	0.148858	0.283905	0.247224	0.217219	0.34211	0.0440441	0	0	0.0770677
ENSG00000272235.1	RP11-22L13.1	0.0660026	0.26872	0.486436	0.361446	0.331993	0.252146	0.19236	0.242885	0.529835	0.435778	0.202926	0.205559	0.105309	0.0522172
ENSG00000130762.10	ARHGEF16	0.0117324	0.0125387	0.03519	0.00548469	3.03625	2.92409	4.24251	4.65835	2.19146	2.18625	0.129963	0.0403857	0.0795567	0.0519788
ENSG00000272088.1	RP11-168F9.2	0	0	0	0	0.100264	0	0	0.531176	0.177793	0.0840051	0.2163	0	0.136302	0
ENSG00000162591.11	MEGF6	3.42145	2.40801	0.795397	0.567834	12.2591	12.1696	21.4557	23.3412	22.959	19.6305	10.321	6.86753	12.893	13.8951
ENSG00000207776.1	MIR551A	0	0	0	0.317826	0	0.363616	0	0.603897	0.353735	0	0	0	0	0
ENSG00000238260.1	RP11-46F15.2	0.314793	0.523334	0.503568	0.294321	0.554193	0.448966	0.374622	0.512633	0.545957	0.619099	0.232471	0.180599	0.502259	0.232442
ENSG00000158109.10	TPRG1L	33.9449	35.5314	27.5559	28.3247	49.8832	48.1962	43.368	42.0276	42.3567	40.2387	33.0558	34.6522	52.5313	53.2888
ENSG00000116213.11	WRAP73	2.42477	2.71527	2.64655	2.49981	3.69208	3.62201	4.64909	4.33433	3.72454	3.4985	2.7736	2.77237	3.12241	3.09921
ENSG00000078900.10	TP73	0.0386025	0.0206278	0.0347353	0.036092	1.48378	1.53812	1.89499	2.78598	1.9884	2.04032	0.0244349	0.0498297	0.0192472	0.0481004
ENSG00000227589.1	RP5-1092A11.5	0	0.123347	0	0	0.0507969	0.138888	0.176593	0.192222	0.0900757	0.255358	0.0547922	0	0	0.0479374
ENSG00000235131.1	RP5-1092A11.2	0	0	0	0	0	0.0994506	0	0	0	0	0	0	0	0
ENSG00000227372.6	TP73-AS1	3.27473	4.05668	3.10988	3.17277	5.17878	4.86806	5.15692	5.54959	4.66885	4.87892	2.79618	3.30908	5.27621	5.04613
ENSG00000162592.4	CCDC27	0.0140783	0.0100306	0	0	0	0	0	0	0	0	0	0	0.0449245	0.0155931
ENSG00000235169.3	SMIM1	0.0342071	0.0243721	0.0410403	0	0.562067	0.622035	0.383822	0.57731	0.0355959	0.0336373	0.0649581	0.0392497	0.109156	0.0378876
ENSG00000130764.5	LRRC47	15.5507	16.4484	16.0369	14.4859	18.5868	17.0377	17.2388	17.8351	18.2167	16.4947	17.5951	18.8796	25.1216	23.2395
ENSG00000266075.1	RN7SL574P	0	0.394085	0.13272	0	0.3895	0	0.451361	0.393045	0.575568	0.326339	0	0.12693	0.1765	0.367574
ENSG00000272153.1	RP1-286D6.5	1.04477	1.00711	1.17973	1.09174	2.23602	1.77494	2.19411	1.63769	2.04646	1.81299	1.05034	1.83343	0.980557	1.49752
ENSG00000116198.8	CEP104	5.56047	5.90131	5.84105	5.44679	7.10482	7.20658	7.02866	7.18787	6.45885	6.56385	6.30768	6.54656	6.5448	6.61767
ENSG00000169598.11	DFFB	1.32024	1.58584	1.25905	1.0603	1.42039	1.36696	1.63159	1.58617	1.44429	1.71435	1.65532	1.68965	2.2415	2.18406
ENSG00000264428.1	AL691523.1	0	0	0	0	0	0	0	0	0	0	0	0	0	0
ENSG00000198912.6	C1orf174	5.97935	6.08299	6.24583	6.02856	6.03143	5.56064	5.61372	5.37727	5.87386	5.78468	6.14334	6.39147	6.26519	5.94725
ENSG00000236423.1	RP13-15E13.1	0.273017	0.417648	0.394993	0.26277	0.386402	0.412289	0.303064	0.278173	0.217254	0.276365	0.310053	0.340905	0.281862	0.337968
ENSG00000233304.1	RP13-614K11.1	0	0	0.010964	0	0	0	0.00932172	0.0162347	0	0	0	0	0	0
ENSG00000226374.1	RP13-614K11.2	0	0	0.0417849	0	0	0.0745083	0.035526	0.030936	0	0	0	0	0	0
ENSG00000229280.1	RP11-374C13.1	0	0	0	0	0	0	0	0.155844	0	0	0	0	0	0
ENSG00000235054.1	RP5-1166F10.1	0	0	0	0	0	0	0.0160269	0	0.0163498	0	0	0	0	0
ENSG00000227169.2	RP1-37J18.1	0	0	0	0	0	0	0	0	0	0	0	0	0	0
ENSG00000232596.1	RP1-37J18.2	0	0	0	0	0	0	0	0	0	0	0	0	0	0
ENSG00000196581.6	AJAP1	0	0	0	0	0	0.00281396	0.00536684	0	0	0	0	0	0	0
ENSG00000231510.1	RP11-542C10.1	0	0	0	0	0	0	0	0	0	0	0	0	0	0
ENSG00000260972.1	RP1-58B11.1	0	0	0	0	0	0	0	0	0	0	0	0	0	0
ENSG00000264341.1	MIR4417	0	0	0	0	0	0	0	0	0	0	0	0	0	0
ENSG00000236948.1	RP11-154H17.1	0	0	0	0	0	0	0	0	0	0	0	0	0	0
ENSG00000216045.2	AL356693.1	0	0	0	0	0	0	0	0	0	0	0	0	0	0
ENSG00000264101.1	MIR4689	0	0	0	0	0	0	0	0	0	0.458428	0	0	0	0
ENSG00000131697.13	NPHP4	0.917021	1.05951	0.710673	0.831895	1.09955	1.32821	1.37783	1.51022	1.11931	1.2137	1.00091	1.06074	1.76762	1.83647
ENSG00000266687.1	AL356261.1	0	0	0	0	0	0	0	0	0	0	0	0	0	0
ENSG00000069424.10	KCNAB2	0.507861	0.454818	0.947816	0.903502	1.58535	1.5656	2.05418	2.28688	1.80197	1.68201	0.604988	0.643428	1.83725	1.8672
ENSG00000268332.1	AL035406.1	0	0	0	0	0	0	0	0	0	0	0	0	0	0
ENSG00000116254.13	CHD5	0.0428955	0.0258606	0.118764	0.089467	4.86409	4.94488	6.36138	6.2605	2.84991	2.89751	0.0898116	0.102224	0.100029	0.0804029
ENSG00000116251.5	RPL22	27.5987	24.9782	25.2653	24.5834	29.6636	28.4529	23.5121	23.9113	23.8819	23.8579	26.3562	25.4621	29.7476	28.8421
ENSG00000226944.1	RP1-120G22.11	0.431661	0.246042	0.103578	0.0807178	0.709275	0.646429	0	0.0766853	0.718699	0.254682	0.382531	0.198118	0.0688724	0.286863
ENSG00000158286.8	RNF207	1.35292	1.53947	1.50426	1.2742	9.10845	8.25367	4.93378	4.40198	3.73879	4.07399	2.78559	2.63844	0.557443	0.57634
ENSG00000116237.11	ICMT	27.6089	24.7995	22.4389	23.3154	32.388	32.817	29.8438	31.443	29.2071	30.443	23.2861	24.1672	22.9585	22.2537
ENSG00000225077.2	LINC00337	0.0387342	0.0551952	0.0697076	0.090538	0.363688	0.621492	0.118532	0.17203	0.0201534	0.0952224	0.134851	0.0444442	0.0618012	0
ENSG00000173673.7	HES3	0	0	0	0	0.219804	0.200328	0.143276	0.124765	0.048721	0	0	0	0	0
ENSG00000158292.6	GPR153	2.91	2.93913	1.59219	2.08541	10.3587	10.5183	15.9426	17.2275	10.0827	10.4477	2.96541	3.35732	8.3803	7.80097
ENSG00000097021.15	ACOT7	10.4131	12.001	6.45871	5.58834	18.5711	17.3679	11.5813	9.81838	10.9956	9.95104	11.8949	12.9509	17.6681	18.5305
ENSG00000271746.1	RP1-202O8.3	0	0	0	0	0	0	0	0	0	0	0	0	0	0
ENSG00000069812.7	HES2	0.120709	0.120405	0.108616	0.101573	25.9542	28.2769	29.2184	36.7069	24.1484	23.787	0.0496646	0.0415509	0.197408	0.233968
ENSG00000187017.10	ESPN	0.0158839	0.0396099	0.0285854	0.0668294	18.223	19.4032	20.5203	27.4068	15.3884	14.1121	0.0100544	0.00911274	0.0253432	0.00879649
ENSG00000265392.1	MIR4252	0	0	0	0	0	1.10816	0.528379	0	0	0	0	0	0	0
ENSG00000231868.1	RP1-202O8.2	0	0	0	0	1.96415	5.17143	4.64702	4.7073	4.25691	3.29128	0	0	0	0
ENSG00000215788.5	TNFRSF25	4.78093	5.54273	2.81802	1.96244	3.59743	4.03597	7.05179	6.62899	5.42574	5.39747	2.14581	2.07387	2.87049	2.38936
ENSG00000171680.16	PLEKHG5	11.915	16.3399	7.80909	7.89767	5.42513	5.41628	13.8771	10.6127	11.8909	11.172	7.69353	8.50223	6.67504	7.40152
ENSG00000162408.10	NOL9	2.36261	2.60151	2.3353	2.4558	2.88845	2.91013	2.27305	2.59146	2.56563	2.68846	2.96835	2.70576	2.98426	2.89436
ENSG00000253022.1	RNU6-731P	0	0	0	0	0	0	0	0	0	0	0	0	0	0
ENSG00000229519.2	RP11-58A11.2	0.162761	0.173948	0.097637	0.228264	0.0955134	0.261151	0.166024	0.289148	0.338738	0.320099	0	0.0933772	0.129844	0.180273
ENSG00000173662.15	TAS1R1	0.0112841	0.00803976	0.0135382	0	0	0.0603512	0.0115103	0	0	0.0221922	0.0071427	0.0129475	0	0.0249964
ENSG00000204859.7	ZBTB48	2.64518	2.37002	3.12141	2.30376	4.00615	4.48064	3.53355	3.58556	3.31064	3.11422	2.4588	2.40315	5.15703	4.76793
ENSG00000162413.12	KLHL21	35.9018	47.3386	40.3206	38.8688	12.9832	12.6388	17.5772	15.5235	19.5707	18.6189	21.5021	21.5908	19.4336	19.7198
ENSG00000116273.5	PHF13	8.28029	7.61137	8.892	8.85251	11.0501	10.8771	10.2459	9.44185	8.4043	8.49107	8.50173	9.50093	9.92975	9.86838
ENSG00000041988.11	THAP3	3.87083	4.25964	3.6441	3.73898	3.22623	3.19754	3.80129	3.75151	4.19478	3.75906	2.87124	3.49431	4.51371	4.82877
ENSG00000007923.11	DNAJC11	11.7866	13.2179	11.4787	11.767	12.6578	13.91	12.3593	13.5952	13.5913	13.8285	13.7858	14.5208	15.0882	16.1658
ENSG00000228750.1	RP11-242F24.1	0	0.0112596	0	0	0	0	0	0	0	0	0	0	0	0
ENSG00000239166.1	snoU13	0	0	0	0	0	0	0	0	0	0	0	0	0	0
ENSG00000237436.1	RP11-312B8.1	0.0786351	0	0	0.147042	0	0.420568	0.0802117	0	0	0.0773252	0.248876	0	0.125464	0.348383
ENSG00000171735.14	CAMTA1	1.47669	1.168	1.29168	1.27422	1.47737	1.42996	1.44658	1.43303	1.3911	1.2378	1.20238	1.24652	1.24032	1.31494
ENSG00000227950.1	RP11-312B8.2	0	0	0	0	0	0	0	0	0	0	0	0	0	0
ENSG00000237365.1	RP11-334N17.1	0	0	0	0	0	0	0	0	0	0	0	0	0	0
ENSG00000207056.1	RNU1-8P	0	0	0	0	0	0	0	0	0	0	0	0	0	0
ENSG00000237402.1	CAMTA1-IT1	0.447035	0.127403	0.643602	0.752334	0	0	0.182399	0.476499	0.093037	0	0.113187	0	0	0.495134
ENSG00000237728.1	RP3-453P22.2	0	0	0	0	0	0	0	0	0	0	0	0	0	0
ENSG00000225126.1	RP4-549F15.1	0.180795	0	0.108455	0	0	0	0	0	0	0	0	0.103724	0	0
ENSG00000270171.1	RP11-338N10.1	0	0	0	0	0	0	0	0.0168431	0	0	0	0	0.0151271	0
ENSG00000270035.1	RP11-338N10.2	0	0	0	0	0	0	0	0	0	0	0	0	0	0
ENSG00000269978.1	RP11-338N10.3	0	0	0	0	0	0	0	0	0	0	0	0	0	0
ENSG00000049245.8	VAMP3	51.7644	49.9728	44.16	43.5781	69.0942	62.0234	51.3911	48.2172	55.724	55.797	50.1074	47.6872	55.1803	55.6577
ENSG00000269925.1	RP3-467L1.6	1.32859	0.769117	0.498123	0.155274	0.877119	1.06587	1.43993	0.368792	1.29613	0.816538	0.735861	0.762224	0.794924	0.551829
ENSG00000049246.10	PER3	1.27149	0.963622	0.753025	0.730697	0.403968	0.511111	0.656752	0.791308	0.779542	0.868049	1.12524	0.947838	1.30185	1.15265
ENSG00000236266.1	RP3-467L1.4	0	0	0.0471716	0.0367606	0.0461456	0.0420568	0	0	0	0	0	0	0.031366	0
ENSG00000049247.9	UTS2	0	0	0	0	0.386661	0.234933	0.0560087	0.113802	0.0380914	0.125984	0	0	10.0894	8.85881
ENSG00000049249.4	TNFRSF9	1.08588	1.35393	5.22832	3.95418	2.12969	1.95627	1.71977	1.25644	1.10023	0.828944	0.416028	0.262307	1.18543	1.12359
ENSG00000270330.1	RP5-892F13.2	0	0	0	0	0	0	0	0	0	0	0	0	0	0.101816
ENSG00000116288.8	PARK7	58.8412	56.2408	52.4973	57.013	78.6151	75.2171	56.9796	62.3276	58.9351	57.5531	65.8911	68.8743	50.8511	56.9691
ENSG00000200344.1	Y_RNA	0.316831	0.225738	0	0.296226	0.371853	0	0.969549	0	0	0	0	0	0	0.35092
ENSG00000116285.8	ERRFI1	13.331	16.1246	48.1876	45.4754	59.0983	58.2981	26.1706	21.2036	40.3105	39.1044	26.0207	30.646	15.8404	15.2143
ENSG00000238290.1	RP11-431K24.1	0.0159655	0.0227505	0.0766192	0.0895635	0.0562146	0.0512336	0	0	0.0166138	0	0.030318	0.0183191	0.03821	0.0353667
ENSG00000232848.1	CTA-215D11.4	0.040792	0	0	0	0	0.0436339	0	0	0.0424482	0	0	0	0.0325422	0
ENSG00000229305.1	RP11-431K24.2	0	0	0	0	0	0.0324718	0	0	0	0	0	0	0	0
ENSG00000200975.1	RNU1-7P	0	0	0	0	0	0	0	0	0	0	0	0	0	0
ENSG00000227634.1	RP11-431K24.3	0.0656611	0	0	0	0	0	0.26791	0	0.546616	0.0645673	0.0831254	0.0753406	0.157146	0
ENSG00000233645.1	RP11-431K24.4	0	0	0	0	0	0	0	0	0	0	0	0	0	0
ENSG00000265414.1	RN7SL729P	0	0	0	0	0	0	0	0	0	0	0	0	0	0
ENSG00000251977.1	RNU6-991P	0	0	0	0	0	0	0	0	0	0	0	0	0	0
ENSG00000162426.10	SLC45A1	0.576285	0.732632	0.745632	0.802929	3.32878	3.22722	2.73172	2.27841	2.08125	1.98896	2.01703	2.70978	1.9291	2.40298
ENSG00000252254.1	Y_RNA	0	0	0	0	0	0	0	0	0	0	0	0	0	0
ENSG00000142599.13	RERE	6.29522	7.14125	6.36146	5.80094	10.0555	9.79269	7.41981	7.79674	7.17076	7.32576	9.08297	9.04613	18.9137	17.4047
ENSG00000232912.1	RP5-1115A15.1	0.0929731	0.231848	0.223091	0.26078	0.163679	0.0497253	0.284512	0.247752	0.290244	0.137137	0.147127	0.0533394	0.148341	0.154465
ENSG00000221083.1	SNORA77	0	0	0	0	0	0	0	0	0	0	0	0	0	0
ENSG00000270282.1	RP5-1115A15.2	0	0	0	0	0	0	0	0	0	0	0	0	0	0
ENSG00000234619.1	RP4-633I8.1	0	0	0	0	0	0	0.0505894	0	0	0	0	0	0	0.0549313
ENSG00000224315.2	RP4-633I8.2	0	0	0	0	0	0	0	0	0	0	0	0	0.0370324	0
ENSG00000222511.1	Y_RNA	0	0	0	0	0	0	0	0	0	0	0	0	0	0
ENSG00000226545.1	RP4-633I8.3	0	0	0	0	0	0	0	0	0	0	0	0	0	0
ENSG00000228423.2	RP4-633I8.4	0	0	0	0	0	0	0	0	0	0	0	0	0	0
ENSG00000229716.2	RP11-185B14.1	0	0	0	0	0	0	0	0	0	0	0	0	0	0
ENSG00000074800.9	ENO1	388.94	408.713	362.244	367.924	259.958	269.203	287.11	286.897	290.389	283.58	310.993	300.207	359.671	355.092
ENSG00000236269.1	ENO1-IT1	0.438623	0.375016	0.157873	0.205049	0.514797	0.328427	0.0894835	0.116883	0.365145	0.215658	0.111057	0.503283	0.4199	0.0971634
ENSG00000230679.1	ENO1-AS1	0.214695	0.203956	0.0858606	0.0669108	0.251979	0.229652	0.0729997	0.127136	0	0.0703727	0.0452997	0.164229	0.0570916	0.0792649
ENSG00000201725.1	RNU6-304P	0	0	0	0	0	0.326235	0	0	0	0	0	0	0	0
ENSG00000238249.1	HMGN2P17	0	0	0	0	0	0.0469814	0.0448019	0	0.0457046	0	0	0	0.0350387	0.0486471
ENSG00000232208.2	RP3-477M7.5	0	0	0	0	0	0	0	0.0823495	0.0964731	0	0	0	0	0
ENSG00000232663.2	RP3-477M7.6	0	0	0	0	0	0	0	0	0	0	0	0	0	0
ENSG00000131686.10	CA6	0	0	0	0	0	0.0131131	0.0250097	0.0108892	0.0127568	0	0	0	0	0.0135781
ENSG00000265141.1	RN7SL451P	0	0	0	0	0	0	0	0	0	0	0	0	0	0
ENSG00000197241.3	SLC2A7	0	0	0	0	0.0248869	0.0226817	0	0	0	0.0417023	0	0.0243303	0.0338321	0.0704576
ENSG00000142583.13	SLC2A5	0.371377	0.491887	0.708331	1.27316	0.106174	0.112045	0.189411	0.156481	0.272501	0.234097	0.247133	0.207599	0.155732	0.0843765
ENSG00000252404.1	SCARNA16	0	0	0	0	0	0	0	0	0	0	0	0	0	0
ENSG00000180758.10	GPR157	1.59766	2.00395	2.17918	1.91406	2.80198	2.42375	1.77841	1.65116	1.31485	1.66662	2.08412	2.13987	1.94333	1.93104
ENSG00000207865.1	MIR34A	10.6801	8.45491	7.83049	6.10226	9.05293	8.25078	6.35495	8.43259	6.48299	5.54281	8.07488	10.5525	13.0169	6.24319
ENSG00000228526.2	RP3-510D11.1	0.580152	0.775033	0.783049	1.62727	0.680904	0.387857	0.295892	0.644156	0.528244	0.570488	0.688556	0.998514	0.80994	0.321287
ENSG00000234546.2	RP3-510D11.2	2.7167	1.93562	2.34517	2.01344	1.43871	1.27579	1.2842	1.53028	1.51693	2.01988	2.81015	2.39491	8.80127	7.6326
ENSG00000049239.8	H6PD	15.6358	14.9344	22.8169	24.0758	18.1951	18.9946	18.0421	17.9657	17.349	16.6905	23.316	25.2159	15.7163	17.5625
ENSG00000252841.1	Z98044.1	0	0	0	0.213366	0	0	0	0	0	0.224405	0	0	0	0
ENSG00000171621.9	SPSB1	21.2411	27.2138	38.8648	42.7409	27.935	32.0555	17.9498	17.3087	23.0415	22.5658	10.5863	14.1172	7.54314	8.47591
ENSG00000252956.1	RNA5SP40	0	0	0	0	0	0	0	0	0	0	0	0	0	0
ENSG00000235263.1	RP13-392I16.1	0	0	0	0	0	0.0493039	0	0	0.047964	0	0	0	0	0
ENSG00000171612.6	SLC25A33	2.70112	2.74499	1.93019	2.14545	3.13046	2.87119	2.42706	2.62493	2.57288	2.48127	3.29092	3.41992	1.95895	2.43841
ENSG00000231181.1	RP13-15M17.1	0.116757	0.124782	0.14008	0.109164	0.274067	0.374674	0.178647	0.155565	0.182246	0.114812	0.0739058	0.133969	0.046572	0.129319
ENSG00000188807.8	TMEM201	1.86464	2.23631	1.64576	1.526	2.2485	2.43226	2.03958	2.54019	2.37584	2.14451	2.22226	2.53434	3.38313	3.59491
ENSG00000171608.11	PIK3CD	5.45955	5.44863	7.64877	6.86771	4.05491	3.40441	5.55386	4.5769	2.48263	2.67214	6.57329	6.31549	4.14219	4.59416
ENSG00000179840.5	C1orf200	0	0	0	0	0	0	0	0	0	0	0.0226623	0	0	0
ENSG00000233268.3	RP11-558F24.2	0	0	0	0	0	0	0	0	0	0	0	0	0	0
ENSG00000231789.2	RP11-558F24.4	0.104261	0.123807	0.250175	0.19496	4.16048	4.31228	0.779907	0.956974	1.08494	0.273397	1.14393	1.31593	0.49905	0.192464
ENSG00000171603.12	CLSTN1	62.6548	70.4515	63.8525	68.564	70.0977	73.2805	70.6416	77.7107	74.7588	75.3153	76.4063	81.4963	58.5303	58.3037
ENSG00000271264.1	RP11-558F24.6	0	0	0	0	0	0	0	0	0	0	0	0	0	0
ENSG00000178585.10	CTNNBIP1	3.24091	2.92115	4.28651	3.97934	4.17036	3.80084	4.86921	4.43953	4.91652	4.22363	4.18942	4.65953	4.57129	3.83829
ENSG00000223989.1	RP11-84A14.5	0	0	0	0	0	0	0	0	0	0	0	0	0	0
ENSG00000162441.7	LZIC	8.36878	7.05358	6.96947	6.58966	9.45176	9.82701	7.46354	8.19154	7.48012	6.86164	8.30114	7.67124	8.70901	8.85495
ENSG00000228150.1	RP11-84A14.4	0.667505	0.686961	0.800845	0.762783	2.00209	1.03135	1.74005	1.44935	1.7751	1.31277	1.12673	1.61691	0.532509	0.57503
ENSG00000173614.9	NMNAT1	3.48988	3.48008	3.05746	3.11732	4.54459	4.11919	3.75481	3.54635	3.85993	3.3691	3.77287	3.41141	3.586	3.57527
ENSG00000202415.1	RN7SKP269	0.306899	0.218661	0.49094	0.382587	0.840458	0.218854	0	0.272605	0	0.201191	0.388527	0.23476	0.244832	0.679839
ENSG00000265521.1	MIR5697	0	0	0	0	0.982074	0.447527	0.853535	0.371629	0	0	0	0	0	0
ENSG00000241326.1	RP11-807G9.2	0	0	0	0	0	0	0	0	0	0	0	0	0	0
ENSG00000162444.11	RBP7	0.113706	0	0	0.0708741	0.578294	0.243255	0.695913	0.942668	0.118322	0.0745411	0	0.0434893	0.09071	0.08396
ENSG00000225786.2	AL590639.1	0	0	0	0	0	0	0	0	0	0.135401	0	0	0	0
ENSG00000130939.14	UBE4B	6.01615	5.98064	4.99472	4.76364	8.38932	8.51291	6.49732	6.4095	6.36815	6.65673	8.34855	7.43559	7.40567	7.3555
ENSG00000224340.1	RP11-496H15.2	0	0	0	0	0	0	0	0	0	0	0	0	0	0
ENSG00000233623.2	PGAM1P11	0	0	0	0	0	0	0	0.042628	0	0	0.0303775	0	0	0
ENSG00000201746.1	RNU6-828P	0	0.217299	0	0	0.357952	0	0	0	0	0	0	0	0	0
ENSG00000054523.12	KIF1B	4.13891	4.07513	3.91458	3.75765	4.8144	4.81594	4.54926	4.65451	4.65819	4.57962	4.11312	3.81363	4.21119	3.74257
ENSG00000264881.1	MIR1273D	0	0	0	0	0	0	0	0	0	0	0	0	0	0
ENSG00000199562.1	RNU6-37P	0	0	0	0	0	0	0	0.270907	0	0	0	0.349946	0	0
ENSG00000264501.1	RN7SL731P	0	0	0	0	0	0	0	0	0	0	0	0	0	0
ENSG00000265945.1	RN7SL721P	0	0.0788169	0	0.103428	0.129833	0	0	0.0982611	0	0.10878	0.0700226	0	0	0.122525
ENSG00000142657.16	PGD	35.9474	40.1815	45.1778	48.6488	34.7377	36.2171	32.0701	32.3785	33.1553	32.5656	25.8681	31.0559	82.3951	84.201
ENSG00000271989.1	RP4-736L20.3	0.0409455	0.0291731	0.0491248	0.0382827	0	0.0875963	0	0	0.0852159	0	0.0518361	0.0469815	0.0653294	0
ENSG00000175279.17	APITD1	1.3821	1.42419	1.3704	1.14271	1.03226	1.30734	0.897152	1.16679	1.35501	1.08951	1.33759	1.69069	1.1117	1.61937
ENSG00000251503.3	APITD1-CORT	0	0	0	0	0	0	0	0	0	0	0	0	0	0
ENSG00000241563.2	CORT	0.115517	0.0205761	0.103945	0.0810035	0.305051	0.185348	0.0883748	0.205218	0	0	0.127962	0.0331365	0.0230387	0.191919
ENSG00000160049.7	DFFA	8.69309	8.2653	9.63734	8.99397	10.9489	11.207	7.42467	8.25137	8.97937	8.29629	10.0226	9.69185	11.2242	10.7201
ENSG00000203469.2	RP5-1113E3.3	0	0	0	0	0	0	0	0	0	0	0	0	0	0
ENSG00000142655.8	PEX14	8.00857	9.58764	10.4712	9.76973	11.599	11.3055	10.2142	10.4334	10.8168	11.0467	8.73857	10.8019	11.7869	13.8545
ENSG00000243267.2	RN7SL614P	0	0.0836367	0.140836	0.109753	0.413319	0.125565	0	0.10427	0.122153	0	0	0	0.187293	0
ENSG00000130940.10	CASZ1	0.0259088	0.0471747	0.0241767	0.0161492	1.14538	1.281	1.4007	1.61352	1.33006	1.38426	0.0437333	0.0594563	0.28707	0.302907
ENSG00000272078.1	RP4-734G22.3	0.00411884	0.00586924	0.00494162	0.00770196	0.120853	0.0793044	0.126043	0.0841477	0.115724	0.101256	0.0104287	0.0141781	0.0295726	0.027372
ENSG00000225158.2	RP11-340B24.3	0	0	0	0	0	0	0	0	0	0	0	0	0	0
ENSG00000175262.10	C1orf127	0.00913338	0	0.0109579	0.0341576	0.0535976	0	0	0.0649024	0.0095042	0.0538874	0	0	7.61413	8.95274
ENSG00000215785.2	CFL1P6	0	0.0470668	0	0.0617638	0.155064	0.0706622	0.0673843	0	0.0687419	0	0	0	0.2108	0.365838
ENSG00000264181.1	AL713997.1	0	0	0	0	0	0	0	0	0	0	0	0	0	0
ENSG00000207213.1	Y_RNA	0	0	0	0	0	0	0	0	0	0	0	0	0	0
ENSG00000120948.11	TARDBP	32.0122	30.7414	30.258	28.828	33.9504	32.7849	29.7084	31.8657	32.4597	33.4299	32.366	32.3404	40.7123	38.1467
ENSG00000009724.12	MASP2	0.16121	0.262538	0.202624	0.179436	0.675739	0.402364	0.462005	0.409133	0.351488	0.437831	0.281837	0.167358	0.563422	0.391122
ENSG00000271895.1	RP4-635E18.8	2.13806	1.46989	1.6201	1.15733	2.99363	2.56788	2.33398	2.56552	2.53713	2.80326	1.5908	0.989906	3.56094	3.57293
ENSG00000116649.5	SRM	97.6944	103.564	111.578	103.671	84.613	82.9826	69.9957	76.7439	72.2647	69.3535	121.818	121.171	95.3429	102.797
ENSG00000171824.9	EXOSC10	12.4	13.0799	13.7943	14.018	15.6189	15.1654	16.7132	16.7172	15.319	16.935	14.043	14.3527	15.6515	15.1973
ENSG00000226849.1	RP4-635E18.7	0.0365029	0.0606849	0	0.034129	0.0714036	0.039046	0.086881	0.075656	0.0126616	0.0478597	0.0231059	0.0139613	0.0291206	0.0134768
ENSG00000230337.1	RP4-635E18.6	0.730602	0.477166	1.31482	0.740013	0.714569	1.10713	0.993667	0.973445	0.69691	1.01778	0.423924	1.25746	0.825698	0.674343
ENSG00000198793.8	MTOR	7.47241	8.12317	7.47253	7.81476	9.66134	10.7207	10.0009	10.297	9.50469	10.0594	9.98829	10.2022	10.8504	9.9466
ENSG00000225602.1	MTOR-AS1	0.0855402	0	0	0	0	0	0	0	0	0	0	0	0	0
ENSG00000253086.1	RNU6-537P	0	0	0	0	0	0	0	0	0	0	0	0	0	0
ENSG00000271794.1	snoU13	0	0	0	0	0	0	0	0	0	0	0	0	0	0
ENSG00000171819.4	ANGPTL7	0	0	0	0.0272666	0	0	0	0	0	0	0	0.0334623	0.0232652	0
ENSG00000207451.1	RNU6-291P	0	0	0	0	0	0	0	0	0	0	0	0	0	0
ENSG00000238173.1	RPL39P6	0	0	0	0	0	0	0	0	0	0	0	0	0	0
ENSG00000120942.9	UBIAD1	5.02796	5.88824	5.97841	6.14189	7.43106	7.17788	6.22264	6.90168	7.47061	6.81959	5.67428	6.15229	7.51506	8.12226
ENSG00000238199.1	UBE2V2P3	0.0746764	0.0532059	0.0895937	0	0	0.399395	0.0761736	0.132664	0	0	0	0	0.119148	0
ENSG00000224338.2	RP11-149P14.1	0	0	0	0	0	0	0	0	0	0	0	0	0	0
ENSG00000204624.6	PTCHD2	0	0	0	0	1.48318	2.01628	1.29988	1.68376	1.94491	1.59249	0.00672199	0.00609246	0.00847178	0.0176431
ENSG00000235643.1	RP1-69M21.2	0.304749	0.199036	0.426563	0.308675	0.92399	0.814953	0.828958	0.699298	1.50633	1.49836	0.0803762	0.116558	0.0607792	0.0281282
ENSG00000116661.9	FBXO2	0.0279756	0.0797291	0.016782	0.0392344	3.11923	3.39645	1.51244	2.19919	1.7758	1.63682	0.575518	0.96299	0.156225	0.232392
ENSG00000132879.9	FBXO44	3.67324	3.78397	1.28769	1.23706	10.6096	11.2728	9.7589	10.7664	11.6308	9.87173	5.4819	6.56097	7.93488	8.11643
ENSG00000116663.6	FBXO6	5.94648	7.44648	4.9508	4.78477	7.25411	6.14875	8.4736	8.45122	9.28187	9.53307	4.53968	5.91334	5.47701	5.92766
ENSG00000116670.10	MAD2L2	6.46977	7.30266	4.49947	4.53447	9.09127	9.31487	8.79264	8.98214	11.0335	10.1174	5.96583	6.43221	6.28131	7.14414
ENSG00000162490.6	DRAXIN	0.00888472	0.0379815	0.0959357	0.157831	7.74255	7.37013	10.028	8.61798	8.51968	7.53105	0.17153	0.219181	0.825738	0.836457
ENSG00000177674.11	AGTRAP	22.8824	29.3194	27.2603	28.9563	16.797	18.4077	17.8274	16.7393	20.1685	20.1271	20.8435	27.2252	20.8869	24.869
ENSG00000215910.3	C1orf167	0	0.00714865	0.00601882	0.00469044	0	0	0.00511727	0	0	0	0	0.00575623	0.00400212	0.0111129
ENSG00000177553.6	RP11-56N19.5	0	0	0	0	0	0	0	0	0	0	0	0	0	0
ENSG00000177000.6	MTHFR	1.89463	2.14891	2.53759	2.48834	5.06978	5.31433	4.13898	4.29953	4.24232	3.76383	2.60888	2.90345	2.76803	2.72484
ENSG00000011021.17	CLCN6	5.26195	5.43446	5.74433	4.87986	3.5608	3.89435	5.55603	4.85503	4.60246	4.66153	4.26997	4.10125	6.1643	5.79661
ENSG00000242349.1	NPPA-AS1	0.50311	0.570277	0.823107	0.74835	0.322082	0.538162	0.373234	0.629711	0.309363	0.607168	0.260561	0.314878	0.675017	0.531913
ENSG00000175206.6	NPPA	0.145686	0.124559	0.13983	0.0272422	0.136789	0.311671	0.178328	0.155288	0.151601	0.315169	0.110661	0.167162	0.139467	0.0968164
ENSG00000120937.8	NPPB	0.0470224	0.167514	0.112831	0.219822	64.9018	58.8492	3.93315	7.56002	17.3218	12.762	0.535764	0.37768	0.0375126	0
ENSG00000224904.1	RP5-934G17.6	0	0	0.0296947	0	0	0	0	0	0	0.0121691	0	0	0	0
ENSG00000199347.1	RNU5E-1	0	0.193758	0	0.762783	0	0	0	0	0	0	0	0	0	0
ENSG00000201801.1	RNU5E-4P	0	0	0	0	0	0	0	0	0	0	0	0	0	0
ENSG00000116685.11	KIAA2013	24.6965	29.6643	26.7182	26.2708	26.4756	25.8213	27.3526	27.8385	27.469	26.652	24.6105	26.6253	27.9302	29.9646
ENSG00000083444.12	PLOD1	95.49	97.8945	88.7406	97.0168	122.476	121.145	137.312	133.144	113.059	110.994	110.478	115.106	81.5709	87.4065
ENSG00000116688.12	MFN2	33.0536	33.5837	32.6887	32.1924	41.189	42.0388	37.4246	37.0367	40.0564	40.0011	33.741	34.7336	37.2001	36.9515
ENSG00000270914.1	RP5-1077B9.5	0	0	0	0.328079	0	0	0	0	0	0	0	0	0	0
ENSG00000116691.6	MIIP	6.06168	6.67611	5.3989	4.96444	6.65276	7.31305	7.74081	7.17226	6.64484	6.15408	5.54311	6.10576	8.81328	9.98113
ENSG00000202461.1	Y_RNA	0.288793	0	0	0.270012	0.338946	0.617826	0.294583	0.513045	0.601036	0	0.365605	0	0.230387	0.319865
ENSG00000243539.2	RN7SL649P	0	0	0	0	0	0	0	0	0	0	0	0	0	0
ENSG00000120949.10	TNFRSF8	0.192065	0.255027	0.387544	0.432611	0.174188	0.158754	0.614463	0.317942	0.27254	0.343392	0.044209	0.050086	0.139293	0.145043
ENSG00000201135.1	RNU6-777P	0	0	0	0	0	0	0	0	0	0	0	0	0	0
ENSG00000227875.2	RP11-426M1.2	0	0	0	0	0	0	0	0	0	0	0	0	0	0
ENSG00000028137.12	TNFRSF1B	6.68962	11.2242	8.31703	9.62492	10.7092	11.679	15.433	12.4307	20.9648	21.2683	2.44084	6.40311	2.11533	2.37062
ENSG00000263676.1	MIR4632	0	0	0	0	0	0	0	0	0	0	0	0	0	0
ENSG00000225196.2	RP5-1118D24.2	0	0	0	0	0	0	0	0	0	0	0	0	0	0
ENSG00000252969.1	SNORA70	0	0	0	0	0	0	0	0	0	0	0	0	0	0
ENSG00000048707.9	VPS13D	2.63847	2.86381	1.84736	2.11447	2.79548	3.07278	2.54903	2.74256	2.53529	2.86737	3.17881	3.32372	3.26158	2.74648
ENSG00000239149.1	SNORA59A	1.28817	0.152967	0.257582	0	0	0.459305	0.875996	0.762817	0.446823	0	0.815395	0.246344	0.856374	0.237795
ENSG00000229484.1	RP5-888M10.2	0	0	0	0	0	0	0	0	0	0	0	0	0	0
ENSG00000162496.4	DHRS3	8.57477	11.6293	10.2361	10.9507	24.7184	23.4247	14.523	16.5408	36.5191	33.8334	22.3843	37.3333	2.8374	2.33269
ENSG00000221340.1	RNU6ATAC18P	0.323105	0	0	0	1.13765	0.345615	0	0.574001	0.336223	1.58861	0.818086	0.370735	0	0
ENSG00000272482.1	RP11-474O21.5	0.756721	1.01091	0.907883	1.50346	2.77543	2.63068	2.41216	2.01649	5.61054	4.65072	3.11347	4.55843	1.05644	1.36198
ENSG00000204518.2	AADACL4	0	0	0	0	0	0.0221633	0.0211351	0.0920223	0.388097	0.48899	0.0131153	0	0.330588	0.275389
ENSG00000226166.2	RP11-474O21.2	0	0	0	0	0	0	0	0	0	0	0	0	0	0
ENSG00000188984.7	AADACL3	0	0	0	0	0	0	0	0	0	0	0	0	0	0
ENSG00000238771.1	snoU13	0	0	0	0	0	0	0	0	0	0	0	0	0	0
ENSG00000157330.5	C1orf158	0	0.0107321	0.0180717	0.0211248	0	0	0	0	0	0	0	0	0.00600826	0.0834174
ENSG00000116726.4	PRAMEF12	0	0	0	0	0.107225	0.195449	0.260935	0.129841	0.0950687	0.107805	0	0	0	0.0404757
ENSG00000116721.9	PRAMEF1	0	0	0	0.0125098	0.031407	0.0572483	0.136482	0.190157	0.0974619	0.026314	0	0	1.19548	1.25966
ENSG00000228338.1	RP5-845O24.8	0	0	0	0	0	0	0	0	0	0	0	0	0	0
ENSG00000204513.5	PRAMEF11	0	0	0	0.066365	0	0	0.0181011	0	0	0	0.0112326	0.0203612	0	0
ENSG00000231103.2	RP5-845O24.3	0	0	0	0	0	0	0	0	0	0	0	0	0	0
ENSG00000179172.7	HNRNPCL1	0.0294527	0.0209847	0	0.0275373	0	0.0630093	0.0600864	0.0523232	0.0306485	0.0289621	0.0372864	0.0675889	0	0.163108
ENSG00000120952.4	PRAMEF2	0	0	0	0.092909	0.0466515	0	0.101364	0.0882675	0.0413624	0	0	0	0.0634197	0.0880506
ENSG00000243073.3	PRAMEF4	0	0	0	0	0.0209523	0	0.0546299	0	0	0	0.0113001	0	0.0142417	0
ENSG00000187545.5	PRAMEF10	0	0	0	0	0	0	0.0218281	0	0	0	0	0	0	0
ENSG00000204510.1	PRAMEF7	0	0	0	0	0.0415411	0.0567904	0	0	0	0	0	0	0.691787	0.490032
ENSG00000207434.1	RNU6-1072P	0	0	0	0	0	0	0	0	0	0	0	0	0	0
ENSG00000234064.1	RP11-450I1.2	0	0	0	0	0	0	0	0	0	0	0	0	0	0
ENSG00000232423.3	PRAMEF6	0	0	0	0	0	0	0	0	0	0	0	0	0	0
ENSG00000250894.1	RP11-450I1.4	0	0	0	0	0	0	0	0	0	0	0	0	0	0
ENSG00000204508.3	PRAMEF22	0	0	0	0	0	0	0	0	0	0	0	0	0	0
ENSG00000239810.2	WI2-3308P17.2	0.10788	0	0	0	0.0633072	0	0.0550212	0	0	0	0	0	0	0
ENSG00000270601.1	PRAMEF23	0	0	0	0	0	0	0	0	0	0	0	0	0	0
ENSG00000250113.1	RP13-221M14.6	0	0	0	0	0	0	0	0	0	0	0	0	0	0
ENSG00000204505.3	PRAMEF25	0	0	0	0	0	0	0	0	0	0	0	0	0	0
ENSG00000233336.1	RP13-221M14.2	0	0	0	0	0	0	0	0	0	0	0	0	0	0
ENSG00000229978.1	RP13-221M14.3	0	0	0	0	0	0	0	0	0	0	0	0	0	0
ENSG00000236179.1	RP13-221M14.4	0	0	0	0	0	0	0	0	0	0	0	0	0	0
ENSG00000179412.8	HNRNPCP5	0	0	0	0	0	0	0	0	0	0	0	0	0	0
ENSG00000224199.1	WI2-2994D6.1	0	0	0	0	0	0	0.045851	0	0	0	0	0	0	0
ENSG00000229571.2	PRAMEF26	0	0	0	0	0	0	0.0225527	0	0	0	0	0	0	0
ENSG00000204503.5	PRAMEF3	0	0	0	0	0	0	0	0	0	0	0	0	0	0
ENSG00000233394.1	RP11-248D7.2	0	0	0	0	0	0	0	0	0	0	0	0	0	0
ENSG00000204502.2	PRAMEF5	0	0	0	0	0	0	0	0	0	0	0	0	0	0
ENSG00000231219.1	RP11-219C24.8	0	0	0	0	0	0	0	0	0	0	0	0	0.0243762	0
ENSG00000207511.1	RNU6-771P	0	0	0	0	0	0	0	0	0	0	0	0	0	0
ENSG00000182330.6	PRAMEF8	0	0	0	0	0	0	0	0	0	0	0	0	0	0
ENSG00000237700.1	RP11-219C24.6	0	0	0	0	0	0	0	0	0	0	0	0	0	0
ENSG00000204501.2	PRAMEF9	0	0	0	0	0	0	0	0	0	0	0	0	0	0
ENSG00000228229.2	RP11-219C24.10	0	0	0	0	0	0	0	0	0	0	0	0	0	0
ENSG00000204495.3	PRAMEF13	0	0	0	0	0	0	0	0	0	0	0	0	0	0
ENSG00000204491.2	PRAMEF18	0	0	0	0	0	0	0	0	0	0	0	0	0	0
ENSG00000204488.3	PRAMEF16	0	0	0	0	0	0	0	0	0	0	0	0	0	0
ENSG00000204486.3	PRAMEF21	0	0	0	0	0	0	0	0	0	0	0	0	0	0
ENSG00000204485.2	XX-FW84067D5.1	0	0	0	0	0	0	0	0	0	0	0	0	0	0
ENSG00000224581.1	XX-FW84067D5.2	0	0	0	0	0	0	0	0	0	0	0	0	0	0
ENSG00000157358.7	PRAMEF15	0	0	0	0	0	0	0	0	0	0	0	0	0	0
ENSG00000204481.6	PRAMEF14	0	0	0	0	0	0	0	0	0	0	0	0	0	0
ENSG00000204480.6	PRAMEF19	0	0	0	0	0	0	0	0	0	0	0	0	0	0
ENSG00000204479.4	PRAMEF17	0	0	0	0	0	0	0	0	0	0	0	0	0	0
ENSG00000204478.5	PRAMEF20	0	0	0	0	0	0	0	0	0	0	0	0	0	0
ENSG00000162494.5	LRRC38	0	0	0	0	0.138708	0.0316045	0.0301384	0.0262445	0	0	0	0	0.0117853	0.0163625
ENSG00000259961.1	RP4-597A16.2	0	0	0	0	0	0.0731806	0	0	0	0	0	0	0	0
ENSG00000215909.3	RP4-597A16.3	0	0	0	0	0	0	0	0	0	0	0	0	0	0
ENSG00000162493.12	PDPN	0.0704258	0.225799	0.306291	0.609074	0.475274	0.423745	0.107757	0.0703759	0.0641245	0.129849	0.0724404	0.232322	0.168549	0.136506
ENSG00000222952.1	RNA5SP41	0	0	0	0	0	0	0	0	0	0	0	0	0	0
ENSG00000266358.1	AL359771.1	0	0	0	0	0	0	0	0	0	0	0	0	0	0
ENSG00000237445.2	CTA-520D8.2	0	0	0	0	0	0	0	0	0	0	0	0	0	0
ENSG00000253085.1	SCARNA11	0	0	0	0	0	0	0	0	0	0	0	0	0	0
ENSG00000116731.18	PRDM2	3.99741	4.4765	4.18658	4.2989	5.2772	5.17711	5.33313	5.48267	4.996	5.08539	4.5141	4.57641	4.793	4.43082
ENSG00000252151.1	RNU6-1265P	0	0	0	0	0	0	0	0	0	0	0	0	0	0
ENSG00000231606.1	RP11-344F13.1	0	0	0.138838	0.216392	0	0	0	0.102791	0	0	0	0	0	0
ENSG00000234593.1	RP4-704D23.1	0.056362	0	0	0.0526966	0.06615	0.0602887	0	0.050064	0.0586503	0	0.0356765	0	0	0
ENSG00000189337.11	KAZN	0.916238	0.930481	0.501637	0.685322	1.82962	1.96567	1.59805	1.82258	2.675	2.54304	1.04884	1.36818	2.55932	2.22117
ENSG00000235829.1	TBCAP2	0	0	0	0	0	0	0	0	0	0	0	0	0	0
ENSG00000175147.7	TMEM51-AS1	0.0110137	0.0392356	0.0792827	0.0102974	0.0258528	0.153153	0.0112345	0.029349	0.126069	0.097472	0.0836585	0.088461	0.00878629	0
ENSG00000171729.9	TMEM51	4.9096	5.86465	3.3734	3.54149	5.12958	4.67506	5.61732	5.26684	9.92984	9.88485	9.83958	11.8852	2.08038	2.58177
ENSG00000204464.3	C1orf195	0	0	0.0700401	0	0	0	0.119098	0	0.0607487	0	0	0	0	0
ENSG00000215720.4	RP1-21O18.3	0	0	0	0	0	0	0	0	0	0	0	0	0	0
ENSG00000142621.15	FHAD1	0.0662611	0.0617363	0.0397487	0.0691002	0.0478574	0.0354387	0.0493924	0.0701756	0.103427	0.0927238	0.0290371	0.0526354	0.601796	0.564542
ENSG00000233485.1	RP3-467K16.2	0	0	0	0	0	0	0	0	0	0	0	0	0.0335379	0.0349225
ENSG00000236045.1	RP3-467K16.7	0.044888	0.0319821	0	0	0.105367	0.0480153	0.045788	0.0797443	0.093421	0	0	0.10301	0.572958	0.198871
ENSG00000228140.1	RP3-467K16.4	0.0378141	0.0224517	0.0226839	0.0589249	0.0221905	0.0674143	0.0578584	0.0615793	0.11149	0.0433816	0.0119679	0.0361571	0.0754165	0.0977263
ENSG00000142634.8	EFHD2	32.4917	40.8615	23.9308	23.9052	27.2994	27.1975	41.2317	35.2517	51.3202	47.7102	26.1901	30.4318	87.9141	87.6557
ENSG00000162438.7	CTRC	0.0748906	0.00666982	0.033694	0.0350101	0.0219741	0	0.0572941	0.0415764	0.0389656	0.0644377	0.00592561	0	0.126958	0.103686
ENSG00000142615.7	CELA2A	0	0	0.0257751	0.0401729	0.100858	0.114902	0.0438286	0.019083	0.201203	0.14788	0.0271977	0	0.0171388	0.0237951
ENSG00000215704.5	CELA2B	0	0.0159581	0.026872	0.104706	0.052575	0.167708	0.0456937	0.0994751	0.139843	0.0220247	0.0708877	0.0513991	0.107208	0.074423
ENSG00000132906.13	CASP9	2.29779	2.81095	2.65277	2.73322	3.85989	3.763	3.89801	4.30212	4.38258	4.51903	2.3052	3.08423	2.71257	2.69594
ENSG00000116138.8	DNAJC16	4.84378	5.40342	5.67877	5.66542	7.04919	6.98306	6.10711	6.13389	5.87721	5.8761	5.15512	5.50535	5.66401	5.05681
ENSG00000251866.1	SCARNA21	0	0	0	0	0.273578	0	0	0	0	0	0	0	0	0
ENSG00000272510.1	RP4-680D5.8	0	0	0.113157	0	0	0	0	0	0	0	0.0597014	0	0.0752421	0.104465
ENSG00000116771.5	AGMAT	0.887633	1.08815	0.657761	0.659044	1.28691	1.01929	0.998635	0.753663	1.05951	1.07822	1.70211	1.82728	0.874735	0.838559
ENSG00000237301.1	RP4-680D5.2	0.045882	0.0490355	0.0412855	0.0643472	0.0403876	0.0736179	0.0117005	0.0407551	0.0835535	0.0225588	0.0580855	0.0394843	0.100658	0.0889327
ENSG00000235084.2	CHCHD2P6	0.141271	0.100654	0.0847455	0.396251	0.165805	0.604453	0.43231	0.564683	0.367516	0.208376	0.31298	0.243145	0.1127	0.391177
ENSG00000252417.1	RNU7-179P	0	0	0	0	0	0	0	0	0	0	0	0	0	0
ENSG00000236500.1	RP4-680D5.4	0	0	0	0	0	0	0	0	0	0	0	0	0	0
ENSG00000197312.7	DDI2	1.60533	1.8105	1.9002	1.99369	2.06716	2.08822	1.80209	2.34313	2.00908	2.08098	2.14975	2.21222	2.38972	2.21288
ENSG00000215695.1	RSC1A1	0	0	0	0	0	0	0	0	0	0	0	0	0	0
ENSG00000271742.1	RP4-680D5.9	0.382425	0.181648	0	0	0.149613	0	0	0	0	0	0.0806901	0.292533	0.101694	0
ENSG00000116786.7	PLEKHM2	30.9235	34.6283	39.9313	39.3346	26.0543	25.8713	33.5463	31.8281	36.2653	34.5812	28.6147	31.04	33.3601	36.2675
ENSG00000264048.1	AL121992.1	0	0	0	0	0	0	0	0	0	0	0	0	0	0
ENSG00000237938.1	RP11-288I21.1	0.202379	0.612817	0.485612	0.236522	0.415668	0.324718	1.03218	0.494353	1.05298	0.646774	0.256207	0.580531	0.403624	0.448307
ENSG00000162461.7	SLC25A34	0.173637	0.26926	0.330866	0.276942	0.395596	0.207586	0.385493	0.20867	0.276345	0.401752	0.161633	0.187514	0.358525	0.305449
ENSG00000224459.1	RP11-169K16.4	0	0	0	0	0	0	0	0.0453631	0	0	0	0	0.244449	0.62221
ENSG00000162460.6	TMEM82	0	0	0	0	0	0	0	0.0190704	0	0	0	0	0.102765	0
ENSG00000162458.8	FBLIM1	1.95829	1.64177	1.11247	0.931643	16.8196	16.1582	10.9195	10.2401	4.01079	3.76969	3.17121	3.93022	37.8417	36.6583
ENSG00000224321.1	RP11-169K16.6	1.59838	1.32863	9.18884	4.17196	2.73578	1.13983	2.44564	2.0705	4.3661	3.14351	1.30685	1.45192	2.17834	2.58177
ENSG00000233954.4	RP11-169K16.7	13.4708	14.7797	12.8991	12.9496	20.5607	19.4831	13.8054	15.7294	13.1622	12.0026	15.5325	13.2796	11.3015	13.169
ENSG00000178715.7	RP11-169K16.8	0.073499	0.261836	0.176362	0.0687192	0	0	0.0749726	0.261144	0.152966	0	0	0.168668	0.0586346	0.0814071
ENSG00000179743.2	RP11-169K16.9	0.215142	0.177488	0.489066	0.53993	0.890409	0.56927	0.485111	0.683941	0.447753	0.456519	0.451551	0.532691	0.487795	0.476579
ENSG00000065526.6	SPEN	5.18936	6.51671	5.80778	5.81813	6.056	6.74826	5.82675	6.24266	5.60185	6.31226	8.86152	8.66395	6.25288	5.5873
ENSG00000238818.1	snoU13	0	0	0	0	0	0	0	0	0	0	0	0	0	0
ENSG00000270620.1	RP1-134O19.3	0	0	0	0	0	0	0	0	0	0	0	0	0	0
ENSG00000116809.7	ZBTB17	8.12761	9.6349	11.8196	11.0819	5.32057	5.81237	7.05011	6.67249	6.83175	6.36501	7.65369	8.39846	10.6775	10.3575
ENSG00000234607.2	RP11-5P18.1	0	0	0	0	0	0	0	0	0	0	0	0	0	0
ENSG00000231353.1	RP11-5P18.3	0	0	0	0	0	0	0	0	0	0	0	0	0	0
ENSG00000224966.4	TBC1D3P6	0	0	0.040699	0	0	0	0	0	0	0.0333575	0	0	0	0
ENSG00000183888.4	C1orf64	0.0107383	0	0	0	0	0.0114864	0	0	0	0	0	0	0	0
ENSG00000233078.1	RP11-5P18.5	0	0	0	0	0	0	0	0	0	0	0	0	0	0
ENSG00000173641.13	HSPB7	25.1637	13.243	13.7384	9.51235	5.11331	4.82986	11.5869	6.97616	14.7472	13.0658	83.3716	50.4875	12.7639	11.6569
ENSG00000186510.7	CLCNKA	0.0281648	0.013378	0.0675819	0.00877771	0.73825	0.612582	0.373483	0.608761	0.244236	0.156942	0.410043	0.312395	0.194729	0.218366
ENSG00000232456.1	RP11-5P18.10	0	0	0.166843	0	0	0.099168	0.472839	0.164699	0	0.136747	0.0880256	0.159564	0.0739596	0.051342
ENSG00000184908.13	CLCNKB	0.0112607	0.00802312	0.0270203	0.0105284	0.158596	0.168634	0.114865	0.210051	0.128897	0.0332194	0.0213837	0.0129207	0.00898336	0.0124723
ENSG00000185519.8	FAM131C	0.326144	0.218704	0.391294	0.340808	0.517884	0.636168	0.998048	1.32921	0.359349	0.226384	0.412891	0.57234	0.673419	0.892464
ENSG00000142627.9	EPHA2	8.23882	8.21807	12.6523	10.8209	35.6486	33.7405	42.8444	43.8395	33.9749	32.6764	33.1828	34.5632	46.991	48.9549
ENSG00000227959.1	RP11-276H7.2	0.324892	0.128601	0.216551	0.135006	0.0423682	0.270299	0.294583	0.160327	0.225388	0.248484	0.342755	0.165683	0.259186	0.359848
ENSG00000224621.1	RP11-276H7.3	0.119976	0	0.143943	0.112174	0.211218	0.192503	0.122382	0.10657	0.187271	0.117978	0.303775	0.206494	0.143569	0.132885
ENSG00000234166.1	ARHGEF19-AS1	0	0	0	0	0	0	0	0	0	0	0	0	0	0
ENSG00000142632.12	ARHGEF19	2.82331	3.66304	2.76001	2.59081	3.02725	2.83358	2.31104	2.99546	2.30319	2.59633	2.98405	3.50946	3.33677	3.62895
ENSG00000237276.4	ANO7P1	3.64053	5.40965	3.52175	3.4651	2.84851	3.49071	4.23207	3.46679	3.42998	3.95077	2.5743	2.8977	3.66304	3.45101
ENSG00000204377.3	C1orf134	7.25191	7.38127	5.74857	7.99106	13.8309	10.2505	7.13311	10.6976	9.56768	9.2959	6.39373	8.61812	10.6408	8.1756
ENSG00000132881.7	RSG1	3.08382	3.25062	3.09165	2.92277	4.26392	4.13463	4.20138	4.42779	4.22009	3.98788	3.71686	4.72597	4.36424	4.56196
ENSG00000233929.1	MT1XP1	0	0.125005	0.210497	0.492118	0.411837	0.563018	0	0.155844	0.365145	0.172527	0.666344	0	0	0.777307
ENSG00000037637.6	FBXO42	3.74501	3.9183	5.66978	5.30484	5.17556	5.12883	4.76493	4.96561	4.85716	4.97209	4.40771	4.51798	6.25634	6.19176
ENSG00000055070.12	SZRD1	32.3723	33.4781	32.5707	33.5772	41.2459	41.8047	39.1712	39.1725	40.7974	40.006	33.337	36.9868	39.9144	44.391
ENSG00000226457.1	RP11-430L17.1	0.0856524	0	0	0	0.100527	0.0916198	0	0.0760815	0	0	0	0	0.20499	0
ENSG00000187144.7	SPATA21	0.00724225	0	0.00868896	0.00677126	0	0.00774681	0	0	0	0	0.00458426	0.00830987	0	0.00802148
ENSG00000157191.15	NECAP2	12.8151	13.6938	15.0651	15.0279	15.4609	14.2856	17.4793	16.4933	20.1344	19.5576	12.9127	13.155	15.6184	16.1445
ENSG00000226029.1	RP4-798A10.2	0.201131	0.214955	0.156851	0.150441	0.342288	0.26893	0.307746	0.267985	0.293017	0.267004	0.210068	0.184625	0.312887	0.278465
ENSG00000080947.10	CROCCP3	0.263444	0.245717	0.189642	0.183614	0.399143	0.435507	0.410418	0.472268	0.279125	0.254346	0.200109	0.2748	0.359192	0.244042
ENSG00000206652.1	RNU1-1	0	0.141774	0.238734	0	0	0	0	0	0	0	0	0	0	0.220395
ENSG00000261135.1	RP4-798A10.7	0.0293996	0.0209468	0.0352725	0.0274877	0.0690106	0.0943436	0.179934	0.0522289	0	0	0	0.0674671	0.0703616	0.0325629
ENSG00000224174.2	RP4-798A10.4	0	0.213312	0	0.0933068	0.234256	0.426999	0	0.0886454	0.103849	0.294403	0	0	0	0
ENSG00000233421.3	U1	0	0	0	0.019521	0.0980189	0.0670003	0.0212974	0.0556373	0.0651795	0.041062	0.013216	0.0239567	0	0.0462505
ENSG00000268674.1	AL355149.2	0	0	0	0	0	0	0	0	0	0	0	0	0	0
ENSG00000225710.1	RP5-875O13.6	0.0369995	0	0	0.0345933	0	0	0	0	0	0	0	0	0	0
ENSG00000266584.1	AL355149.1	0	0	0	0	0	0	0	0	0	0	0	0	0	0
ENSG00000219481.6	NBPF1	3.66099	3.62131	3.26057	3.40791	4.81427	4.85933	4.76475	4.70933	4.16834	4.31475	3.6638	3.66409	4.00569	3.9217
ENSG00000271732.1	RP5-1182A14.5	0	0	0	0	0	0	0	0	0	0.0946606	0	0	0	0
ENSG00000215908.5	CROCCP2	2.0297	1.99998	1.98612	1.88425	1.95982	2.09412	2.43749	2.5637	2.14207	1.93927	1.63103	1.91598	3.4394	3.19675
ENSG00000186301.7	MST1P2	0.886914	0.701165	0.845436	0.567969	1.18353	1.02668	1.4376	1.79146	1.39071	1.74428	0.730597	1.0316	1.18247	1.06308
ENSG00000207513.1	RNU1-3	0	0	0	0	0	0	0	0	0	0	0	0	0	0
ENSG00000237847.2	AL137798.1	0	0	0	0	0	0	0	0	0	0	0	0	0	0
ENSG00000264742.1	AL021920.1	0	0	0	0	0	0.471718	0	0	0	0	0	0	0	0
ENSG00000236698.1	EIF1AXP1	2.02553	0.96211	0.720045	0.70141	1.40877	0.722217	1.607	1.13283	1.48325	1.03278	0.949732	0.860788	2.753	2.32656
ENSG00000268869.1	ESPNP	0	0	0	0	0.361556	0.285584	0.460876	0.483421	0.138912	0.151463	0	0.0117823	0.00819187	0
ENSG00000268991.1	AL021920.2	0	0	0	0	0	0	0	0	0	0	0	0	0	0
ENSG00000058453.12	CROCC	1.30593	1.44418	0.820917	0.794512	1.73565	1.80615	2.29649	2.13049	1.75707	1.69294	1.24578	1.33805	2.1482	2.03724
ENSG00000207389.1	RNU1-4	0	0	0	0	0	0	0	0	0	0	0	0	0	0
ENSG00000227684.1	CROCCP4	0	0	0	0	0	0	0	0	0	0	0	0	0	0
ENSG00000186715.6	MST1L	0.067794	0.114169	0.0591538	0.080672	0.36167	0.250514	0.182313	0.273721	0.250119	0.28484	0.093628	0.120218	0.108167	0.0750883
ENSG00000223643.2	RP11-108M9.1	0	0	0	0	0	0	0	0	0	0	0	0	0	0
ENSG00000230239.1	RP11-108M9.2	0	0	0	0	0	0	0	0.0328651	0	0.0363832	0	0	0	0
ENSG00000263811.1	MIR3675	0	0	0	0	0	0	0	0	0	0	0	0	0	0
ENSG00000228549.2	U1	0	0.00784711	0.0132138	0	0.0517055	0.0471241	0	0.078264	0.0458434	0.0108302	0.0139431	0.0252746	0.00878629	0
ENSG00000238142.1	RP11-108M9.4	0.642393	0.274618	0.154143	0.300308	1.43251	0.755863	0.589745	0.970039	0.935865	0.631692	0.772592	0.663383	0.358733	0.498058
ENSG00000235241.1	RP11-108M9.5	0.192718	0.0915393	0.0770717	0.0600616	0.301582	0.274859	0.196582	0.171183	0.26739	0.189508	0.325302	0.147418	0.153743	0.0711511
ENSG00000207005.1	RNU1-2	0	0	0	0	0	0	0	0	0	0	0	0	0	0
ENSG00000272426.1	RP11-108M9.6	0.149012	0.0530845	0	0	0	0.0796967	0	0.0661805	0	0	0.0943227	0	0.0594378	0.165045
ENSG00000117122.9	MFAP2	21.6288	21.0495	24.4854	25.6442	16.3715	14.6574	29.3481	31.1051	22.076	24.1418	18.4457	20.6425	43.1187	44.6137
ENSG00000226526.1	RP1-37C10.3	0.461796	0.365582	0.923406	0.815554	0.361329	0.219542	0.471054	0.957119	0.480545	0.655927	0.519665	0.176624	1.35081	1.19346
ENSG00000159363.13	ATP13A2	9.62296	11.2116	7.98999	7.53344	28.7202	25.4378	37.597	31.1778	26.9056	24.6432	13.1537	15.0761	43.1418	44.6081
ENSG00000117118.5	SDHB	26.7351	30.0884	26.0168	27.4255	32.8715	32.511	31.9763	30.7884	31.2965	29.3658	31.2787	31.9386	31.839	37.0256
ENSG00000117115.8	PADI2	0.0108742	0	0	0.010167	114.858	117.906	52.7714	69.7147	70.531	61.913	0.430204	0.393034	1233.1	1057.29
ENSG00000252180.1	Y_RNA	0	0	0	0	0	0	0	0	0	0	0	0	0	0
ENSG00000204362.5	RP11-380J14.1	1.00497	1.00443	0.368415	0.267529	0.0819095	0.0895821	0.320349	0.309955	1.48877	1.25587	0.556617	0.488473	1.75934	1.74695
ENSG00000142623.8	PADI1	0.0515844	0.0229708	0.0232083	0.0241149	0.726513	0.641447	0.453835	0.561298	0.979637	0.932073	0.228566	0.162769	1.24485	1.34266
ENSG00000142619.4	PADI3	0.0204663	0.007291	0	0	0.228196	0.262707	0.334027	0.354498	0.404648	0.362257	0.0194324	0.0117417	0.653089	0.464702
ENSG00000266634.1	MIR3972	0	0	0	0	0.44024	0	0	0	0.390328	0	0	0	0	0
ENSG00000159339.9	PADI4	0.010984	0	0.0131782	0	4.86012	4.9112	30.4756	37.1436	8.21817	7.62555	0.00695277	0	0.0438132	0.0486634
ENSG00000269468.1	AC004824.2	0	0	0	0	0.112982	0.205942	3.3386	3.93334	0.400691	0.567964	0	0	0	0
ENSG00000256049.2	PADI6	0	0	0	0	0.0319573	0.0728142	0	0.0483722	0.0850026	0.1071	0	0	0	0
ENSG00000227751.1	RP1-20B21.4	0	0	0	0	0	0	0	0	0	0	0	0	0	0
ENSG00000179051.9	RCC2	21.4341	22.479	23.5142	26.4293	22.1581	23.1812	32.0131	38.7735	35.0614	36.7409	26.1588	26.672	49.7014	47.7784
ENSG00000266727.1	AC004824.1	0	0	0	0	0	0	0	0	0	0	0	0	0	0
ENSG00000239020.1	snoU13	0	0	0	0	0	0	0	0	0	0	0	0	0	0
ENSG00000074964.12	ARHGEF10L	2.93191	3.42824	1.69143	1.97913	2.78215	2.59346	3.38096	3.0328	3.6871	3.32882	2.82196	3.11121	3.47029	3.70798
ENSG00000236648.1	RP11-473A10.2	0	0	0	0	0	0	0.10914	0	0	0	0.0338634	0	0	0
ENSG00000117148.6	ACTL8	0.070142	0.212395	0.231422	0.229532	0.144066	0.150058	0.0178871	0.0623042	0.182475	0.344868	0.0554989	0.040241	0.0839348	0.0582667
ENSG00000261781.1	RP11-174G17.2	0	0	0	0	0	0.0141267	0.0134714	0.0351927	0.0274857	0	0	0	0	0
ENSG00000117154.7	IGSF21	0	0	0	0	2.47062	2.70431	2.54649	3.6457	4.45809	4.44162	0	0	0.379747	0.351489
ENSG00000230035.2	RP11-174G17	0	0	0	0	0	0	0	0	0	0	0	0	0	0
ENSG00000225387.1	RP11-422P22.1	0	0	0	0	0	0	0	0	0	0	0	0	0.583241	0.883375
ENSG00000179023.7	KLHDC7A	0	0	0	0.0181076	0.507648	0.345273	0.105362	0.246576	0.33589	0.285667	0.00408638	0.00740737	2.70895	2.70996
ENSG00000235282.2	RP1-8B22.1	0	0	0	0	0	0	0	0	0	0	0	0	0	0
ENSG00000225478.2	RP1-8B22.2	0	0	0	0	0.171753	0.469603	0.149273	0	0	0	0	0	0	0
ENSG00000009709.7	PAX7	0	0	0	0	6.41887	6.79011	5.04617	6.56146	2.32917	1.60119	0	0	0.523727	0.492389
ENSG00000179002.5	TAS1R2	0	0	0	0	0.0150672	0.0137322	0.0130951	0.0228065	0.013359	0.0126239	0	0	0	0
ENSG00000255275.3	RP13-279N23.2	0	0	0	0	0	0	0	0	0	0	0	0	0	0.00827301
ENSG00000159423.12	ALDH4A1	1.66398	1.4252	0.817667	0.604103	3.98903	3.80599	2.56408	3.74229	3.33414	3.55975	2.02813	2.28504	7.59054	7.07798
ENSG00000265606.1	MIR4695	0	0	0	0	0	0	0	0	0	0	0	0	0	0
ENSG00000221662.1	MIR1290	0	0	0	0	0	0	0	0	0	0	0	0	0	0
ENSG00000169991.6	IFFO2	2.87416	2.8331	2.20818	2.10049	4.62359	4.60314	4.56713	4.16911	4.02805	4.14348	7.8948	7.67886	10.9596	11.174
ENSG00000272084.1	RP5-1126H10.2	0.0863322	0.109352	0.0920692	0.0717491	0.146358	0.0410431	0.127202	0.0766853	0.119783	0.0754614	0.078935	0.0990589	0.0994824	0.106246
ENSG00000127481.10	UBR4	8.95689	11.4894	9.37312	9.4493	10.1774	11.9245	11.0816	11.0267	10.4069	11.6652	11.2229	11.3978	12.2658	11.1852
ENSG00000266098.1	AL137127.1	0.979007	1.16255	1.17457	0.305113	1.14903	1.04721	0.998635	1.15948	0.67917	2.2463	0.6197	0.374443	1.04135	0.722895
ENSG00000230424.1	RP1-43E13.2	0.257464	0.733759	0.463342	0.541621	0.755441	0.688504	0.328283	0.514563	0.602814	0.50635	0.651887	0.8124	0.564835	0.926789
ENSG00000127463.9	EMC1	18.2534	19.2099	17.0469	18.0203	18.8124	19.6267	18.7131	20.9578	19.7087	19.8506	20.8002	20.2797	17.9987	17.3054
ENSG00000053372.4	MRTO4	23.6252	25.2614	26.1109	25.6243	18.5533	19.0121	18.2482	18.366	17.0996	18.0577	25.2902	26.7099	28.9305	29.1259
ENSG00000211454.9	AKR7L	0.141475	0.142799	0.268749	0.0661372	0.207555	0.226997	0.216467	0.157083	0.184024	0.0811523	0.119403	0.121748	0.197511	0.117523
ENSG00000162482.4	AKR7A3	0.209924	0.176762	0.29765	0.214114	0.313574	0.142895	0.272532	0.135612	0.0794351	0.225193	0.157039	0.131383	0.228366	0.253648
ENSG00000270728.1	RP4-657E11.10	0.683751	0.354301	0.671185	0.464934	1.45908	0.664898	0.887676	0.828201	0.517463	1.16135	0.747575	0.570579	1.19012	0.826166
ENSG00000053371.8	AKR7A2	17.2238	16.2535	18.598	17.9025	19.2472	19.7761	16.0178	18.066	17.046	18.4143	16.5625	18.9849	18.345	18.874
ENSG00000200403.1	RNU6-1099P	0.304987	0	0	0	0.357952	0	0.311101	0	0	0	0.193053	0	0	0
ENSG00000040487.8	PQLC2	9.47661	11.3139	13.4395	13.5972	12.2631	12.4501	10.9431	9.86379	10.0889	9.50991	8.39802	10.9851	10.9621	12.7032
ENSG00000265192.1	RN7SL85P	0	0	0	0	0	0	0	0	0	0	0	0	0	0
ENSG00000077549.13	CAPZB	105.205	101.245	99.4918	101.558	88.1273	87.3281	85.0583	85.6936	78.6146	82.4775	111.615	116.825	82.9995	85.7035
ENSG00000240490.2	RN7SL277P	0	0.0812972	0	0	0	0	0.232782	0	0	0	0	0	0	0
ENSG00000201609.1	RNU4-28P	0	0	0	0	0	0	0	0	0	0	0	0	0	0
ENSG00000239027.1	snoU13	0	0	0	0	0	0	0	0	0.323414	0	0	0	0	0
ENSG00000235185.1	RP5-1056L3.1	0	0	0	0.147398	0	0.168634	0	0	0	0	0	0.18089	0	0
ENSG00000270136.1	MINOS1-NBL1	0	0	0	0	0	0.0140021	0	0	0	0	0	0	0	0.028997
ENSG00000173436.9	MINOS1	1.95676	1.39862	1.6051	1.34437	2.14984	1.74536	1.58787	1.7159	1.58083	1.53688	1.47208	1.45617	1.58098	1.1702
ENSG00000226396.1	RPS14P3	0.358611	0.562112	0.172099	0.0670578	0.252533	0.306876	0.29264	0.191123	0.373171	0.423164	0.226996	0.49377	0.171651	0.714952
ENSG00000158747.9	NBL1	12.0973	12.0118	10.9844	11.7602	6.36319	6.1322	10.4355	9.94152	9.60572	9.27187	7.98573	9.3259	11.0649	11.8115
ENSG00000158748.3	HTR6	0.0822419	0.0351578	0.177607	0.215302	0.308878	0.439858	0.100669	0.175325	0.0684648	0.0808719	0.083293	0.132112	0.0393656	0.0364363
ENSG00000162542.9	TMCO4	5.69115	6.05076	4.97373	5.07268	4.50654	4.9855	4.77887	4.87646	7.69805	6.91826	5.41639	5.75426	7.60977	8.35413
ENSG00000178828.5	RNF186	0	0	0	0	0	0	0	0	0	0	0	0	0	0
ENSG00000235434.1	RP11-91K11.2	0	0	0	0	0	0	0	0	0.0759698	0	0	0	0	0
ENSG00000169914.5	OTUD3	1.98203	1.72141	1.35387	1.07761	1.59611	1.53206	1.48558	1.31078	1.22947	1.40841	2.33521	1.95328	2.04285	1.45284
ENSG00000188784.4	PLA2G2E	0	0	0	0	0	0	0	0	0	0	0	0	0	0
ENSG00000242688.2	RN7SL304P	0	0	0	0	0	0	0	0	0	0	0	0	0	0
ENSG00000188257.6	PLA2G2A	0.0394602	0.0421723	0	0.166023	1.71358	2.04715	0.362262	0.771118	4.33207	4.65634	0	0	0.0157399	0.0218529
ENSG00000127472.6	PLA2G5	0.100141	0.115943	0.0150182	0.0117036	0.954951	1.00423	0.791656	0.656017	0.625243	0.480057	0.0316942	0.0430889	0.0299583	0.0415935
ENSG00000117215.10	PLA2G2D	0.0244263	0.0348069	0.0146529	0	0.0430025	0.0653203	0.012458	0.108484	0.254181	0.192155	0	0.0140136	0.0487159	0.0405817
ENSG00000158786.4	PLA2G2F	0.00506733	0	0	0	0.0118947	0.0433629	0.217095	0.175543	0.0685498	0.0697608	0	0	0	0
ENSG00000227066.1	RP3-340N1.2	0	0	0	0	0.0145134	0.0132274	0	0	0.0257359	0.0243198	0	0	0	0
ENSG00000187980.6	PLA2G2C	0	0	0	0	0.0116134	0	0	0	0.0102967	0	0	0	0	0
ENSG00000225986.1	RP3-340N1.5	0	0	0	0	0	0.136891	0.0652703	0.113675	0	0.125843	0	0	0	0
ENSG00000162543.5	UBXN10	0.00585776	0	0	0	0.137501	0.150381	0.131454	0.135283	0.134103	0.184326	0	0	0.0140193	0.0389281
ENSG00000228105.1	RP3-340N1.6	0	0	0	0	0	0	0	0	0	0	0	0	0	0
ENSG00000158816.11	VWA5B1	0	0.0109382	0	0.00478459	0.060061	0.060213	0.01566	0.072729	0.181055	0.196253	0	0	0	0.00566799
ENSG00000226664.1	RP4-745E8.2	0	0	0	0	0	0	0	0	0	0	0	0	0	0.157837
ENSG00000236963.1	RP4-749H3.1	0.0617281	0.0293203	0.0370294	0.00961895	0.0241494	0.0440191	0.0734599	0.0822457	0.0856457	0.0809331	0.0130244	0.0118046	0.0164147	0.0227899
ENSG00000226487.1	RP4-749H3.2	0	0	0	0	0	0	0	0	0	0	0	0	0	0
ENSG00000162545.5	CAMK2N1	30.2126	30.124	23.1471	21.7605	27.7553	26.0969	39.4744	36.9793	51.0612	47.7238	13.6579	13.8751	40.8676	36.435
ENSG00000090432.5	MUL1	19.5721	23.1842	23.5783	24.2613	24.1031	24.862	24.5696	25.2149	28.1594	27.1763	24.3878	27.038	27.4124	28.3846
ENSG00000215520.3	RPS4XP4	0	0	0	0.0399886	0	0	0	0	0	0	0	0	0	0
ENSG00000183114.6	FAM43B	0.0379313	0.126119	0.409576	0.673826	1.26136	1.33894	1.13496	1.0894	0.828898	0.932486	0.160067	0.275645	13.8188	14.5223
ENSG00000158825.5	CDA	39.4449	40.5383	48.3002	50.3136	17.5397	17.6529	35.9149	26.0974	36.6385	35.6222	25.4186	28.1512	9.19157	10.4718
ENSG00000158828.5	PINK1	7.77375	7.38493	6.04774	5.76661	5.5202	4.94446	9.60915	8.73327	9.23397	8.16847	7.17174	6.99176	13.0492	13.4908
ENSG00000117242.7	PINK1-AS	1.10174	0.784976	0.731409	0.741666	1.15515	1.06065	0.831634	0.782904	0.955394	1.00394	1.01819	0.994468	1.12502	1.1308
ENSG00000257033.1	AL391357.1	0	0	0	0	0	0	0	0	0	0	0	0	0	0
ENSG00000244038.5	DDOST	165.34	177.782	158.308	176.826	200.184	205.057	172.278	182.464	190.391	182.027	173.666	181.886	151.276	170.194
ENSG00000117245.8	KIF17	0.292023	0.176853	0.4905	0.443677	0.171369	0.163993	0.156386	0.116726	0.273491	0.236906	0.258786	0.268057	0.355271	0.315357
ENSG00000235432.1	RP5-930J4.5	0	0	0	0	0	0	0	0	0	0	0	0	0	0.0754588
ENSG00000189410.7	SH2D5	3.60792	3.92686	9.22379	7.78822	1.22099	1.45216	1.94173	1.74329	2.33402	1.97343	2.21839	2.04872	3.20198	3.30149
ENSG00000233069.1	RP5-930J4.2	0.327427	0	0.785668	0.816356	0.128097	0	0	0	0.113574	0.107324	0.0690859	0.125232	0.0870695	0.604428
ENSG00000127483.13	HP1BP3	19.5617	17.8053	17.6875	17.035	22.82	22.388	24.1719	24.2974	24.3669	24.9105	18.9635	18.0429	17.2183	16.0956
ENSG00000203394.2	RP5-930J4.4	0	0	0	0	0	0	0	0	0	0	0	0	0	0
ENSG00000075151.15	EIF4G3	16.9477	16.8349	19.2036	19.7211	28.5388	30.1514	25.7201	26.1865	22.2664	22.6969	19.0616	19.8809	20.8881	20.4502
ENSG00000251914.1	RNU7-200P	0	0	0	0	0	0	0	0	0	0	0	0	0	0
ENSG00000221808.1	MIR1256	0	0	0	0	0	0	0	0	0	0	0	0	0	0
ENSG00000233072.1	RPS15AP6	0	0	0	0	0	0	0	0	0	0.0833505	0	0	0	0
ENSG00000236073.2	RP11-487E1.2	0	0.202183	0	0	0	0	0	0	0	0.279043	0	0	0	0.314302
ENSG00000235112.1	RP11-628K18.1	0	0	0	0	0	0	0	0	0	0	0	0	0	0
ENSG00000266867.1	AL031005.1	0	0.363297	0	0	0	0	0	0	0	0	0	0	0	0
ENSG00000117298.10	ECE1	37.0895	43.3208	37.0021	35.8618	48.7499	50.5661	52.3762	51.658	74.6199	72.8329	35.8798	39.7636	34.5194	38.2344
ENSG00000236936.1	RP3-329E20.2	0.0451363	0	0.162458	0.084402	0.158925	0	0.138124	0	0	0	0	0	0.036008	0.0499928
ENSG00000231105.1	RP5-1071N3.1	0.171132	0.140688	0.0789682	0.0615396	0.0927008	0.225298	0.0805676	0.0701582	0.0547939	0.116502	0.174986	0.16615	0.178529	0.218706
ENSG00000236216.4	PPP1R11P1	0	0.0618377	0	0	0	0	0	0.0770932	0	0	0	0	0	0
ENSG00000228823.1	RP11-293F5.8	0	0	0	0	0	0	0	0	0	0	0	0	0	0
ENSG00000236009.1	RP11-293F5.1	0	0	0	0	0	0	0	0	0	0	0	0	0	0
ENSG00000227001.2	NBPF2P	2.11429	1.37541	1.76462	1.67597	2.85908	3.19572	1.96914	2.61292	2.96539	2.93781	2.06567	1.47667	7.37013	6.36352
ENSG00000187952.8	HS6ST1P1	0	0	0.0317024	0	0.0310129	0.0282649	0.0269537	0.0234713	0.0274968	0.0519675	0	0	0.1054	0.117068
ENSG00000186543.7	CROCCP5	0.0393176	0	0	0	0	0	0	0	0	0	0	0	0	0
ENSG00000142794.14	NBPF3	1.25035	1.14002	0.919611	1.0257	2.17593	2.09074	2.10126	2.37445	2.26822	2.14812	1.27361	1.78097	4.89184	4.72238
ENSG00000176378.8	PFN1P10	0	0	0	0	0	0	0	0	0	0	0	0	0	0
ENSG00000162551.9	ALPL	10.6974	7.89947	12.8993	13.3829	48.0858	53.6463	34.9445	51.4919	94.0901	84.8137	7.96385	8.69641	1.99529	2.01471
ENSG00000233431.1	RP11-63N8.3	0	0	0	0	0.513166	0.680285	0.0405455	0.176535	0.0827248	0.117259	0.0251604	0	0	0.0440253
ENSG00000221781.1	AL359815.1	0	0	0	0	0	0.25295	0	0	0	0	0	0	0	0
ENSG00000076864.15	RAP1GAP	0.0750861	0.0617283	0.408848	0.340215	2.77258	2.53308	5.77382	5.09967	1.97741	1.88564	0.0255923	0.0463911	2.30387	2.11111
ENSG00000090686.11	USP48	8.12661	7.37412	7.0373	6.67284	13.1635	12.5154	11.0796	10.5394	10.3588	10.7248	8.67202	8.67798	8.45406	7.76407
ENSG00000231978.2	RP11-132G19.3	0	0	0	0	0	0	0	0	0	0	0	0	0	0
ENSG00000187942.7	LDLRAD2	0.123557	0.0880327	0.0871992	0.0543631	0.0938329	0.0699698	0.126034	0.0581032	0.0453789	0.0786168	0.0874113	0.116753	0.12756	0.0885507
ENSG00000142798.12	HSPG2	33.4285	30.0815	22.7095	22.6636	24.8347	24.7925	25.1004	23.109	25.9765	24.8645	61.8649	53.7983	40.3925	36.4124
ENSG00000232037.2	RP11-26H16.1	0	0	0	0	0	0	0	0	0	0	0	0	0	0.0748339
ENSG00000219073.3	CELA3B	0	0	0	0	0.0497091	0.0453045	0.0216015	0	0.0220367	0	0	0	0	0
ENSG00000264385.1	RN7SL421P	0	0	0	0	0	0	0	0	0	0	0	0	0	0
ENSG00000263991.1	RN7SL386P	0	0	0	0	0	0	0	0	0	0	0	0	0	0
ENSG00000201919.1	RNU6-1022P	0	0	0	0	0	0	0	0	0	0	0	0	0	0
ENSG00000142789.15	CELA3A	0	0	0	0	0.187749	0.0855567	0	0	0	0	0	0.0305917	0	0
ENSG00000263582.1	RN7SL768P	0	0	0	0	0	0	0	0	0	0	0	0	0	0
ENSG00000263929.1	RN7SL186P	0	0	0	0	0	0	0	0	0	0	0	0	0	0
ENSG00000201273.1	RNU6-776P	0	0	0	0	0	0	0	0	0	0	0	0	0	0
ENSG00000228397.1	RP1-224A6.3	0	0.0378065	0	0.297671	0.0622778	0.113519	0.216506	0.1414	0.331303	0.156536	0.0671762	0.24354	0.0846627	0
ENSG00000218510.3	LINC00339	7.58547	7.73945	7.94596	7.41356	8.9028	10.6388	6.73237	7.99993	7.32111	7.05348	7.1515	8.51962	10.6768	10.0769
ENSG00000070831.11	CDC42	66.7248	63.4812	66.1304	63.7308	78.1912	73.2849	74.4612	71.8244	77.8306	76.1466	67.2562	68.1874	64.3567	60.5816
ENSG00000230068.2	CDC42-IT1	0	0	0	0	0	0	0	0.0837776	0	0	0	0	0.0376211	0
ENSG00000271428.1	RP1-224A6.8	0	0	0	0	0	0	0	0	0	0	0	0	0	0
ENSG00000271840.1	RP1-224A6.9	0	0.0310842	0	0	0	0	0	0.0387527	0	0.042901	0.138079	0	0	0
ENSG00000162552.10	WNT4	0.0576692	0.0205443	0.0259459	0.047179	6.12543	6.74702	7.162	8.78512	12.7298	11.4764	1.11793	0.43838	2.69136	2.49109
ENSG00000266564.1	MIR4418	0	0	0	0	0	0	0	0	0	0	0	0	0	0
ENSG00000234397.3	RP11-415K20.1	0	0	0	0	0	0.0709495	0.0676582	0	0	0	0	0.0761062	0.105828	0
ENSG00000184677.12	ZBTB40	5.50183	6.30663	6.33963	5.58854	6.54676	6.81295	7.47422	7.279	6.68823	6.92689	5.67415	5.49671	8.89989	8.16393
ENSG00000237200.1	ZBTB40-IT1	0.119537	0.170337	0.286831	0	0.841777	0.383595	0.365801	0.424719	0.373171	0.235091	0.378327	0	0.286085	0.132398
ENSG00000070886.6	EPHA8	0.00609063	0	0.051151	0.0512508	2.79501	3.07506	3.18713	4.09	1.7556	1.71889	0.00385529	0.00698848	0.00971772	0.0337297
ENSG00000173372.12	C1QA	0	0	0	0	0.602215	1.18004	0.732751	0.843176	0.720818	0.555015	0	0	0.0614004	0.0852471
ENSG00000159189.7	C1QC	0	0	0	0	0.0286898	0.104591	0.0498694	0.108566	0.0763113	0.0961497	0	0	0	0
ENSG00000173369.11	C1QB	0	0	0	0	0.0239231	0.06541	0.0207919	0.0181056	0.0848433	0.0200437	0	0	0	0
ENSG00000133216.12	EPHB2	0.236736	0.315342	0.30255	0.226152	18.3864	18.3206	18.8514	17.9609	16.0287	14.8987	0.224777	0.28935	2.82878	2.82728
ENSG00000265422.1	MIR4684	0	0	0	0	0	0	0	0	0	0	0	0	0	0
ENSG00000216157.2	AL611946.1	0	0	0	0	0	0	0	0	0	0	0	0	0	0
ENSG00000225952.1	RP11-69E9.1	0	0	0	0	0	0	0	0	0	0	0	0	0	0
ENSG00000264014.1	MIR4253	0	0	0	0	0	0	0	0	0	0	0	0	0	0
ENSG00000272796.1	RP1-74M1.3	0	0	0	0	1.16834	1.20245	1.1812	1.30529	1.6419	1.85787	0	0	0.0864371	0.135008
ENSG00000215906.4	LACTBL1	0	0	0	0	0	0	0	0.0176643	0.0206938	0	0	0	0	0
ENSG00000227868.2	C1orf234	0	0	0	0	0.0628914	0.229275	0	0.0951955	0.0557611	0	0	0.0614848	0	0
ENSG00000004487.11	KDM1A	14.181	14.4748	14.5483	14.6703	14.6749	14.291	15.8403	17.3486	15.0186	16.3543	15.5219	16.7801	20.523	20.4712
ENSG00000240553.1	RP1-184J9.2	0	0.0349114	0	0	0	0	0	0	0	0	0	0	0.0390898	0
ENSG00000263793.1	MIR3115	0	0	0	0	0	0	0	0	0	0	0	0	0	0
ENSG00000266802.1	MIR4419A	0	0	0	0	0	0	0	0	0	0	0	0	0	0
ENSG00000169641.9	LUZP1	9.83799	10.5929	13.6163	12.9545	10.5043	11.1901	9.83357	9.20299	12.211	12.3628	13.161	14.1334	16.365	15.7324
ENSG00000229010.1	RP5-979D14.1	0.0398943	0	0	0	0	0	0	0	0	0	0	0	0	0
ENSG00000206935.1	RNU6-514P	0	0	0	0	0	0	0	0	0	0	0	0	0	0
ENSG00000252578.1	RNU6-135P	0	0	0	0	0	0	0	0	0	0	0	0	0	0
ENSG00000179546.3	HTR1D	0.0343632	0.0244833	0.233623	0.107095	0.336091	0.232796	0.11684	0.18314	0.0834362	0.123899	0.420529	0.57829	0.566548	0.507473
ENSG00000215381.3	RP5-1057J7.1	0	0	0	0	0	0	0	0	0	0	0	0	0	0
ENSG00000261326.2	RP5-1057J7.6	0.329693	0.294695	0.208564	0.201765	0.302523	0.333426	0.232355	0.250255	0.230798	0.253466	0.273196	0.151318	0.377786	0.219099
ENSG00000125944.14	HNRNPR	13.902	13.354	14.7025	14.3026	14.6432	14.9591	13.2062	13.8253	14.4429	15.0722	15.2639	16.1887	18.097	17.7683
ENSG00000125945.10	ZNF436	4.81479	4.06575	5.00103	4.72397	5.11027	4.63362	5.07806	4.87077	5.30409	4.90263	4.82083	4.85104	6.76333	6.17226
ENSG00000249087.3	C1orf213	0.663734	0.770654	0.427654	0.540125	0.692445	0.604794	0.789881	0.753335	1.02323	0.894409	0.778029	0.747475	1.09822	1.02104
ENSG00000201405.1	Y_RNA	0	0	0	0	0	0	0	0	0	0	0	0	0	0
ENSG00000271420.1	RP5-1057J7.7	0.251027	0.0715415	0	0	0.117849	0.107407	0	0.0891909	0.104488	0.197477	0.063559	0.17282	0.120156	0.333644
ENSG00000204219.5	TCEA3	7.7615	6.51557	2.98516	2.94263	4.00988	4.6576	3.82597	4.14807	4.37645	4.48255	4.34877	4.15456	8.66558	9.23414
ENSG00000232482.2	RP4-654C18.1	0	0	0	0	0	0	0	0	0	0	0	0	0	0
ENSG00000088280.14	ASAP3	9.32949	8.50237	4.93723	6.37386	4.85288	5.61957	6.21978	6.60751	8.11519	8.7559	5.87233	6.41087	9.62957	10.1521
ENSG00000007968.6	E2F2	0.370768	0.50277	0.172193	0.167737	0.926464	1.07466	0.146401	0.154045	0.112013	0.264623	0.370965	0.418563	0.162204	0.178836
ENSG00000235052.1	RP1-150O5.3	0.357824	0.203956	0.0858606	0.0669108	0.839931	0.842058	0.0729997	0.0635681	0.446823	0.422236	0.679496	0.492688	0.228366	0.237795
ENSG00000117318.8	ID3	10.442	10.1958	13.3558	12.7513	56.3537	56.6246	28.7124	41.3271	36.0372	34.0007	246.57	245.649	97.1232	115.836
ENSG00000197880.4	MDS2	0	0	0	0.0284886	0	0.0488896	0	0	0.0158537	0	0.0578618	0.017481	0	0
ENSG00000229239.2	RP11-223J15.2	0	0	0	0	0	0	0	0	0	0	0	0	0	0
ENSG00000142676.8	RPL11	210.977	217.298	223.447	222.055	209.913	226.571	194.768	204.106	189.122	188.809	221.371	223.893	224.884	249.03
ENSG00000203589.2	RP5-886K2.1	0.0575548	0	0	0	0	0	0	0	0.0299458	0.028298	0	0	0	0
ENSG00000244609.2	RN7SL532P	0.116134	0.0827437	0	0.217162	0	0	0	0.103157	0.120849	0.114199	0.0735113	0	0.370588	0.128629
ENSG00000011007.8	TCEB3	19.3465	22.7464	22.6592	21.5803	25.0508	25.4665	25.094	25.648	24.3209	23.9469	24.0286	24.2196	14.1638	15.0586
ENSG00000236810.1	RP5-886K2.3	0.363403	0.535101	0.552262	0.611585	0.597118	0.596039	0.469539	0.408874	0.352947	0.404996	0.552071	0.63936	0.521835	0.751339
ENSG00000057757.5	PITHD1	16.3168	13.7102	18.3762	18.2147	17.5911	17.214	16.9637	17.0925	17.8026	17.2047	14.8547	14.0801	17.733	17.3614
ENSG00000011009.6	LYPLA2	19.7347	23.9921	21.6979	21.3274	43.76	43.0776	37.2897	37.1842	36.1235	33.4782	24.2594	26.2417	41.6588	44.0946
ENSG00000117308.10	GALE	4.80221	5.679	5.78129	5.23051	7.99912	8.42891	4.87324	5.40896	5.9846	5.79323	4.59095	5.2261	6.4311	5.74844
ENSG00000117305.10	HMGCL	6.90392	7.39692	7.56338	7.42561	7.66965	8.11292	7.96014	7.94095	8.7087	8.6889	5.79029	6.48557	8.42946	9.29492
ENSG00000179163.11	FUCA1	1.5145	1.69243	1.37713	1.22224	8.30757	9.00389	9.26921	10.9038	10.9822	10.8482	2.35125	2.23166	23.6682	24.173
ENSG00000188822.6	CNR2	0.0119362	0.00425219	0.0143206	0	0	0	0	0	0	0.00586868	0.00377774	0.0136958	0.00952223	0
ENSG00000264347.1	RN7SL24P	0	0	0	0	0	0	0	0	0	0	0	0	0	0
ENSG00000238538.1	snoU13	0	0	0	0	0	0	0	0	0	0	0	0	0	0
ENSG00000229106.1	RP11-4M23.2	0	0	0	0	0	0	0	0	0	0.0253275	0	0	0	0
ENSG00000232557.3	RP11-4M23.3	0	0	0	0	0	0	0	0	0	0	0	0	0	0
ENSG00000264926.1	MIR378F	0	0	0	0	0	0	0	0	0	0	0	0	0	0
ENSG00000230228.2	RP11-4M23.4	0	0.063182	0	0	0.104078	0	0	0	0	0	0	0	0	0
ENSG00000189266.7	PNRC2	7.39474	8.0254	9.39109	9.62701	7.39428	6.57572	7.54299	8.36599	9.07238	10.2628	6.139	7.53558	5.90938	6.1745
ENSG00000188529.10	SRSF10	3.27701	3.03166	3.42112	3.32813	3.6225	3.54948	3.75407	3.53982	3.55215	3.50345	3.45517	3.36295	2.94105	3.28141
ENSG00000215905.4	RP11-4M23.7	0	0	0	0	0	0	0	0	0	0	0	0	0	0
ENSG00000225315.2	RP11-293P20.2	0.0718801	0	0	0	0	0	0	0	0	0	0.0454993	0	0.0573431	0.159228
ENSG00000142661.14	MYOM3	0.424853	0.444128	0.355134	0.319081	0.257492	0.279376	0.628743	0.405218	0.539944	0.578722	0.634844	0.767186	0.750093	0.813846
ENSG00000230703.1	RP11-293P20.4	0	0	0	0	0	0	0	0	0	0	0	0	0	0
ENSG00000142677.3	IL22RA1	1.25962	1.52901	0.629685	0.741519	3.94233	4.20433	5.04433	5.80155	8.7263	7.86766	0.738266	1.39178	0.558265	0.465051
ENSG00000185436.7	IFNLR1	0	0	0	0	0.645739	0.418347	0.351608	0.565256	0.503549	0.378066	0.0167838	0.00760598	0.00528819	0
ENSG00000230023.2	RP11-10N16.2	0	0	0	0	0	0.0188789	0.0180032	0.0156771	0.0734635	0	0	0	0	0
ENSG00000221032.3	AL590683.1	0	0	0	0	0	0	0	0	0	0	0	0	0	0
ENSG00000266511.1	AL590683.2	0	0	0	0	0	0	0	0	0	0	0	0	0	0
ENSG00000232298.2	RP11-10N16.3	0	0	0	0	0	0	0.0388877	0	0.0396712	0	0	0	0	0
ENSG00000158055.11	GRHL3	0.0165653	0.0413089	0.0298115	0.00774399	3.44125	3.04773	3.53155	3.85513	8.84301	9.04057	0.0471853	0.0285109	0.303948	0.210997
ENSG00000001460.13	STPG1	2.69838	2.43871	3.09485	2.5229	1.579	1.64819	2.09564	2.00192	2.41307	2.66851	1.65952	1.59646	2.46761	2.2288
ENSG00000001461.12	NIPAL3	12.9924	9.65495	10.0962	8.29944	8.12936	8.32961	11.6175	12.006	22.0167	19.8975	10.794	8.78769	6.48353	6.67241
ENSG00000117602.7	RCAN3	2.12746	1.75952	1.30995	1.21362	2.09544	1.89473	2.11754	1.95633	1.64819	1.50681	2.06151	1.78511	2.09347	1.84772
ENSG00000266551.1	RN7SL857P	0	0	0	0	0	0	0	0	0	0	0	0	0	0
ENSG00000264443.1	RP4-594I10.3	0	0	0	0	0	0	0	0	0	0	0	0	0	0
ENSG00000184454.6	NCMAP	0	0.00564071	0	0	0.0371673	0.067748	0.0888322	0.133613	0.0411918	0.0389252	0	0	0	0
ENSG00000227312.2	RP11-496D1.2	0	0	0	0	0	0	0	0	0	0	0	0	0	0
ENSG00000239106.1	Y_RNA	0	0	0	0	0	0	0	0	0	0	0	0	0	0
ENSG00000133226.12	SRRM1	12.2935	12.6787	12.7504	13.3169	13.0546	13.5389	13.2165	14.3161	14.1979	14.7171	12.4198	12.7809	14.1324	12.3993
ENSG00000238986.1	snoU13	0	0	0	0	0	0	0	0	0	0	0	0	0	0
ENSG00000169504.10	CLIC4	203.729	138.844	134.268	118.061	68.2173	62.4523	79.1503	65.8415	112.762	110.705	168.626	136.149	119.587	111.329
ENSG00000238482.1	RNU6-1208P	0	0	0	0	0	0	0	0	0	0	0	0	0	0
ENSG00000020633.14	RUNX3	0.00708655	0.0252454	0.0255065	0.00662569	3.31858	3.00937	0.903579	0.686121	0.287597	0.285709	0.0493428	0.0569185	2.33484	2.26052
ENSG00000229162.1	RP11-84D1.1	0.119391	0.113419	0.0954937	0.0744178	0.513792	0.425697	0.527734	0.31815	0.0414128	0.117402	0.47863	0.228319	0.126994	0.088158
ENSG00000261025.1	RP11-84D1.2	0	0.0190348	0	0	0.0470334	0.0285773	0	0.0237307	0.041701	0.0262709	0.00845545	0	0.0106565	0.0147952
ENSG00000264371.1	MIR4425	0	0	0	0	0	0	0	0	0	0	0	0	0	0
ENSG00000233755.1	RP4-799D16.1	0	0	0	0.0353549	0.0443811	0.202243	0.115717	0.0335887	0.314795	0.334658	0	0	0.0301666	0.125648
ENSG00000233419.2	RP4-781L3.1	0	0	0	0	0	0	0	0	0	0	0	0	0	0
ENSG00000231953.1	RP4-706G24.1	0.077699	0	0	0	0	0	0	0	0	0	0	0	0	0
ENSG00000117614.5	SYF2	11.9301	14.4198	14.2552	14.4046	12.6154	12.1709	13.4238	13.7366	14.8128	14.6833	10.3651	11.2666	13.8589	14.6831
ENSG00000117616.13	C1orf63	5.41495	5.01653	5.55868	4.64127	7.77388	6.93115	7.50004	7.10617	7.32674	6.89057	4.35053	3.95685	5.98807	4.96167
ENSG00000272432.1	RP3-465N24.6	0.403714	0.0958804	0.403633	0	0.236913	0.143947	0.205904	0	0.0700176	0.198495	0.0425911	0.0772047	0	0.0745253
ENSG00000261349.1	RP3-465N24.5	0.426583	0.861148	0.341198	0.265894	0.667553	0.912605	1.08784	0.694678	0.813821	0.978779	1.12509	0.734201	0.73734	0.629974
ENSG00000187010.14	RHD	0.197003	0.273706	0.283628	0.313125	0.265898	0.242338	0.331572	0.288733	0.307502	0.339013	0.380337	0.339067	0.573639	0.469129
ENSG00000224183.1	SDHDP6	1.42772	0.435956	0.734108	1.2713	0.797935	1.30902	0.693497	0.845455	0.565975	0.601687	0.473382	0.624071	1.8983	1.88254
ENSG00000259984.1	RP11-335G20.7	0.0710971	0	0	0	0.250333	0	0	0	0.0739837	0.0699128	0	0.244734	0	0.157494
ENSG00000183726.6	TMEM50A	50.3476	51.5886	49.8648	51.5024	55.3397	53.6403	59.3422	55.9679	63.2764	63.0506	49.9031	52.3341	51.9836	53.3798
ENSG00000252515.1	RNU6-1171P	0	0	0	0	0	0	0	0	0.530602	0	0	0.585067	0	0
ENSG00000238889.1	snoU13	0	0.223567	0	0	0	0	0	0	0	0.308557	0	0	0	0
ENSG00000188672.12	RHCE	0.402387	0.334478	0.450583	0.627031	0.598205	0.703021	0.177864	0.321681	0.237277	0.211031	0.696197	0.569436	0.38521	0.623954
ENSG00000238084.3	RP3-469D22.1	0.0573525	0.0408629	0	0	0	0.0613482	0	0.101888	0.119362	0.112794	0.0363035	0	0	0
ENSG00000266468.1	AL031284.1	0	0	0	0	0	0	0	0	0	0	0	0	0	0
ENSG00000204178.5	TMEM57	10.0386	11.3068	10.9011	10.6093	9.18638	8.49643	11.8366	10.837	10.1617	10.1157	9.59959	9.13298	10.2219	10.4306
ENSG00000157978.7	LDLRAP1	4.21449	4.48046	1.92244	1.9278	5.27285	5.34247	6.42689	6.12289	6.27953	5.64859	4.13363	4.83577	4.40408	4.46703
ENSG00000225643.1	RP11-70P17.1	0.135129	0.0481387	0.243183	0.126341	0.0792979	0.361358	0.206757	0.120029	0.0703075	0.199317	0	0.232573	0.1617	0.299336
ENSG00000117643.10	MAN1C1	0.0832674	0.0464298	0.0304046	0.0676976	0.973031	1.28181	1.99417	2.0388	3.82005	4.04061	0.0527073	0.0498481	0.0490985	0.0681674
ENSG00000233478.1	RP1-187B23.1	0	0	0	0	0.0172216	0.0313913	0.0449027	0.0260675	0.0152691	0	0	0	0	0
ENSG00000162430.12	SEPN1	45.1747	45.9182	25.2662	25.9702	47.5014	48.63	52.3751	52.7091	61.5417	59.2731	41.9628	45.4227	71.4118	70.3274
ENSG00000255054.3	RP1-317E23.6	0	0	0	0	0	0	0	0	0	0	0	0	0	0
ENSG00000228172.1	RP1-317E23.3	0.265314	0.189032	0.0636625	0.0496119	0.249111	0.283798	0.378886	0.0942668	0.110434	0.313073	0.201529	0.48708	0.169325	0.176316
ENSG00000117640.13	MTFR1L	6.81736	6.36844	6.69146	6.13794	8.71253	8.57674	8.85425	9.09583	8.53634	8.86667	7.40174	7.0884	8.35265	8.19721
ENSG00000223474.2	AL020996.1	0.0314238	0.022389	0.188505	0.146901	0.184405	0.0672261	0.144242	0.0558248	0.147148	0.108151	0.119345	0.162252	0.162946	0.121817
ENSG00000272478.1	RP1-317E23.7	0	0	0	0	0	0	0	0	0	0	0	0	0	0
ENSG00000127423.6	AUNIP	1.27648	1.3741	0.765736	0.62268	1.31904	1.18732	0.820874	0.653194	0.952918	0.982346	1.86191	1.76714	0.664127	0.568604
ENSG00000236528.1	RP1-125I3.2	0.0384377	0.0547727	0	0	0.0451129	0.0822312	0.0392083	0.0341426	0.0799965	0	0.0243306	0	0.0613281	0
ENSG00000182749.5	PAQR7	6.61184	6.45978	5.73571	5.65436	9.38644	9.87818	8.31944	8.33476	10.9487	9.55788	17.737	17.9442	9.11222	8.47434
ENSG00000207302.1	Y_RNA	0	0	0	0	0	0	0	0	0	0	0	0	0	0
ENSG00000117632.16	STMN1	22.991	17.6954	12.8757	11.3156	16.4496	15.4938	14.2541	13.4495	20.5834	19.9326	19.205	18.1689	20.6782	19.022
ENSG00000229786.1	SNRPFP2	0.130014	0	0	0	0.152593	0	0	0	0.135293	0	0	0	0.10372	0
ENSG00000223624.1	RP1-125I3.4	0	0.166079	0	0	0.273578	0	0	0	0.485122	0	0	0.267459	0.185956	0
ENSG00000264021.1	MIR3917	0	0	0	0	0	0	0	0	0	0	0	0	0	0
ENSG00000266763.1	AL033528.1	0	0	0	0	0	0	0	0	0	0	0	0	0	0
ENSG00000158006.9	PAFAH2	5.27583	6.02646	5.60487	5.14754	9.53777	9.37532	7.68181	8.55628	9.04085	8.27561	7.07767	7.75247	6.71379	6.41841
ENSG00000207237.1	RNU6-110P	0	0	0	0	0	0	0	0	0	0	0	0	0	0
ENSG00000252190.1	SCARNA17	0	0	0	0	0	0	0	0	0	0	0	0	0	0
ENSG00000252691.1	SCARNA18	0	0	0	0	0	0	0.396284	0	0	0	0	0	0	0
ENSG00000158008.5	EXTL1	0.309289	0.189616	0.336554	0.221925	0.523397	0.484715	0.454892	0.383342	0.276937	0.367793	6.15102	4.04401	2.33541	1.91997
ENSG00000158014.10	SLC30A2	0.0279876	0.0199408	0.0111928	0.017445	0.17519	0.169646	0.142744	0.30661	0.116496	0.26604	0.194874	0.0642269	0.0297699	0.010333
ENSG00000158022.6	TRIM63	0	0	0	0	0.0297714	0.0135667	0.0646868	0.0901268	0.0659901	0.0997744	0.00802824	0.0145528	0	0
ENSG00000265320.1	AL391650.1	0	0	0	0	0	0	0	0	0	0	0	0	0	0
ENSG00000175087.5	PDIK1L	0.865038	0.713914	0.64	0.559408	1.04065	0.894462	0.97062	1.04371	0.802642	0.779743	0.784835	0.760961	0.931626	0.822379
ENSG00000197245.4	FAM110D	0	0	0.0513811	0	0.301582	0.366479	0.109212	0.247265	0.044565	0.189508	0.0135542	0.0982789	0.20499	0.0474341
ENSG00000142684.7	ZNF593	0.0333677	0.0832091	0	0.0311977	0.0391624	0.0356924	0.10211	0.0296391	0.086806	0.0492177	0.0528034	0.0957164	0.0399291	0.0554368
ENSG00000236782.1	RP11-96L14.7	0.0252973	0.0720961	0	0	0	0.0541196	0.0258045	0.0898823	0.0263244	0.0497519	0.0320258	0.0870797	0.0605437	0.0280192
ENSG00000142675.13	CNKSR1	0.274435	0.189781	0.077472	0.150934	0.473669	0.423065	0.411673	0.415842	0.260379	0.182555	0.224807	0.101877	0.115906	0.098341
ENSG00000188782.3	CATSPER4	0	0	0.0385738	0	0	0	0	0	0	0	0	0	0	0
ENSG00000236155.2	RP11-231P20.2	0.0102268	0	0	0	0.0120028	0	0	0.009084	0.0212839	0	0.00647342	0	0.016317	0
ENSG00000130695.9	CEP85	2.81619	2.79283	2.22967	1.99258	4.59313	4.70178	3.53259	4.04523	4.03938	3.77345	3.32434	3.14401	2.85385	2.91547
ENSG00000270733.1	RP11-231P20.5	0	0	0	0	0	0	0	0	0	0	0	0.313779	0.07272	0.100963
ENSG00000142669.9	SH3BGRL3	344.413	349.745	276.333	267.505	232.473	226.073	351.131	294.495	355.477	343.308	237.703	238.002	263.146	267.918
ENSG00000158062.16	UBXN11	2.33097	2.84212	2.5802	2.23776	2.05997	1.60288	2.37063	2.71137	3.12586	3.4041	2.32739	2.35619	5.12485	4.74093
ENSG00000169442.4	CD52	0.0349022	0	0.0418743	0	0.122891	0.261337	0.071204	0.124009	0.326873	0.377529	0	0.120142	0	0.0386575
ENSG00000176092.9	AIM1L	0	0.0407515	0.0914955	0.0475347	0.141717	0.251522	0.194476	0.254025	0.0991972	0.0499941	0.0201136	0	0.0506987	0.0492723
ENSG00000225854.2	RP11-569G9.7	0	0	0	0	0	0	0	0	0	0	0	0	0	0
ENSG00000265143.1	RN7SL490P	0	0	0	0	0	0	0	0	0	0	0	0	0	0
ENSG00000176083.13	ZNF683	0	0	0	0	0	0	0.0419771	0	0.0285486	0.0404665	0	0	0	0
ENSG00000131914.6	LIN28A	0.00814211	0.0348069	0.0195371	0	0.372688	0.287409	0.282382	0.25313	0.152508	0.0960777	0	0.0186848	0.0129909	0
ENSG00000117682.12	DHDDS	18.0254	19.5822	15.945	15.9427	20.4782	19.9799	17.7622	16.1148	17.3555	17.404	19.6452	20.3749	14.6219	14.9333
ENSG00000223583.1	RP3-476K8.4	0.121995	0.173839	0	0	0.0715904	0.326235	0.186661	0.162544	0	0	0.0386106	0.209968	0.0973225	0
ENSG00000225891.1	RP3-476K8.3	0.370135	0.351622	0.148024	0.115355	0.506817	0.263948	0.31463	0.219184	0.128388	0.363969	0.195243	0.212349	0.14764	0.136653
ENSG00000198830.6	HMGN2	44.5996	39.9595	42.882	39.6076	52.0703	48.1382	37.1354	49.6442	55.0862	53.5643	33.0721	34.0267	30.2672	32.6873
ENSG00000224129.1	DPPA2P2	0	0	0	0	0	0	0	0	0	0	0	0	0	0
ENSG00000117676.9	RPS6KA1	0.166385	0.181772	0.0798486	0.0622257	2.20666	2.34336	1.34079	1.20205	0.773359	0.676267	0.263299	0.337278	0.460148	0.399288
ENSG00000238705.1	MIR1976	0	0	0	0	0	0	0	0	0	0	0	0	0	0
ENSG00000243905.2	RN7SL679P	0	0	0	0	0	0	0	0	0	0	0	0	0	0
ENSG00000252802.1	Y_RNA	0	0	0	0	0	0	0	0	0	0	0	0	0	0
ENSG00000229247.2	RP11-492M19.3	0	0	0	0	0	0	0	0	0	0	0	0	0	0
ENSG00000238316.1	snoU13	0	0	0	0	0	0	0	0	0	0	0	0	0	0
ENSG00000235069.2	RP4-785J1.1	0	0	0	0	0	0	0	0	0	0	0	0	0	0
ENSG00000260063.1	RP5-968P14.2	0.0979007	0.186008	0.137034	0.213579	0.229805	0.139629	0.183083	0.188416	0.101876	0.0962699	0.43379	0.599108	0.104135	0.162651
ENSG00000117713.13	ARID1A	7.20367	7.75536	6.96156	7.14769	12.5723	13.1043	8.9538	9.32376	8.60532	9.13137	12.9534	14.2309	9.47758	8.68632
ENSG00000266138.1	RN7SL501P	0	0	0	0	0	0	0	0	0	0.115018	0	0	0	0
ENSG00000060642.6	PIGV	4.81495	6.08431	7.8027	7.05495	7.50842	7.37984	6.88001	6.86535	6.36597	6.68936	5.94902	6.89763	4.02592	4.18946
ENSG00000241188.2	RN7SL165P	0	0	0	0	0	0	0	0	0	0	0	0	0	0
ENSG00000204160.7	ZDHHC18	8.83076	9.56387	8.14595	8.02073	11.8228	11.3467	9.51606	9.06511	8.28973	8.11104	10.7273	11.0762	7.6291	7.92579
ENSG00000175793.10	SFN	0.0744492	0.0884068	0.148869	0.0928101	0.233009	0.451271	0.0759419	0	0.206592	0.268433	0.062834	0.170848	0.0989877	0.0824596
ENSG00000226698.1	RP1-50O24.6	0	0	0	0	0	0	0	0	0	0	0	0	0	0
ENSG00000142751.10	GPN2	5.89226	6.84127	7.12434	6.64275	7.24632	7.87321	6.86616	6.57288	7.16819	7.0509	5.87049	6.06899	6.63001	7.12877
ENSG00000198746.8	GPATCH3	7.21605	7.61797	7.83049	8.54317	7.38475	8.06394	8.96154	8.74171	7.58534	8.99961	7.41783	8.34712	9.85188	10.218
ENSG00000090273.9	NUDC	44.7569	49.1641	46.9939	48.5019	43.4103	44.5995	40.8872	42.1307	41.3067	42.3596	41.3929	46.3989	59.6152	63.5191
ENSG00000131910.4	NR0B2	0	0	0.0338689	0	0	0.0301965	0	0	0	0.055519	0.0714764	0.0323912	0.0450411	0
ENSG00000175707.7	C1orf172	0	0	0	0	0	0.0194686	0	0	0	0	0	0	0	0
ENSG00000172746.6	RP11-344H11.4	0.0656611	0	0	0	0	0	0	0	0	0	0	0.0753406	0	0
ENSG00000224064.1	RP11-344H11.5	0	0	0	0	0	0	0	0	0	0	0	0	0	0
ENSG00000225294.1	OSTCP2	0	0	0	0	0	0	0	0	0	0	0	0	0	0
ENSG00000253368.3	TRNP1	20.4951	16.4969	33.129	27.1606	25.1979	22.0819	35.3431	31.0701	20.382	19.569	7.18175	6.93553	36.4288	35.4314
ENSG00000158246.7	FAM46B	1.0198	0.559673	1.86834	1.22406	0.679323	0.766542	0.477951	0.697745	0.989501	0.71823	0.7502	0.869694	0.175904	0.213694
ENSG00000090020.6	SLC9A1	20.4738	21.2622	32.1399	28.3764	14.6497	14.7657	19.6306	18.3753	20.3274	20.2724	20.1864	22.9843	23.5193	22.3137
ENSG00000229985.2	RP11-40H20.5	0	0	0	0	0	0	0	0	0	0	0	0	0	0
ENSG00000214973.3	CHCHD3P3	0.05099	0.108989	0.183527	0.0953479	0.11969	0	0	0.0452922	0.10612	0.0501406	0.0322761	0.0585067	0.0406778	0.0564762
ENSG00000225159.1	NPM1P39	0.564595	0.214542	0.361268	0.38711	0.618469	0.362358	0.460731	0.100301	0.430846	0.222076	0.333556	0.172753	0.180165	0.375205
ENSG00000225990.2	SNRPEP7	0	0	0	0	0	0	0	0	0	0	0	0	0	0
ENSG00000224311.1	RP11-40H20.4	0	0	0	0	0	0	0	0	0	0	0	0	0	0
ENSG00000142784.11	WDTC1	7.89504	7.88445	6.59924	6.12257	12.4589	12.7489	13.5699	14.3488	12.5098	11.6613	8.52045	9.34549	12.1072	11.9921
ENSG00000252098.1	Y_RNA	0	0	0	0	0	0	0	0	0	0	0	0	0	0
ENSG00000243659.1	RP11-4K3__A.3	0	0.0824503	0	0	0.271637	0.123784	0	0.308373	0	0	0.0732506	0	0	0
ENSG00000186501.10	TMEM222	12.5238	13.8589	13.8934	13.857	14.4498	14.4996	14.5061	14.2239	13.4053	13.0777	13.1136	14.9156	15.4183	17.1528
ENSG00000206888.1	RNU6-48P	0.304987	0.434598	0.365911	0	1.07386	0.978705	0.622203	0	0.317369	0	0	1.04984	0.729919	0.337802
ENSG00000241547.1	RP11-4K3__A.5	0.20919	0.645861	0.250977	0.13039	0.409197	0.522115	0.782407	0.619381	0.943292	0.548546	0.617935	1.28015	0.50065	0.772324
ENSG00000142765.13	SYTL1	0.00585356	0.0125117	0.0280914	0.00547288	0.240454	0.231671	0.58515	0.452354	0.20101	0.259022	0.0222314	0.0201494	0.214808	0.188018
ENSG00000142733.10	MAP3K6	6.84178	6.50896	3.21855	2.9211	8.32392	8.34782	7.08653	7.18382	7.44879	7.31114	6.62966	7.16213	5.5843	5.64329
ENSG00000142748.8	FCN3	0.0301187	0.0214592	0.0722703	0.01408	0.0353492	0.0161085	0.0153613	0.0133766	0	0.0148085	0.0571943	0.103676	0.0840962	0.0833982
ENSG00000174950.6	CD164L2	0.031978	0	0	0	0	0	0	0	0.0166382	0	0	0	0	0
ENSG00000231207.1	RP1-144C9.2	0.0919256	0	0	0	0.10789	0	0	0	0	0	0	0	0	0
ENSG00000181773.6	GPR3	1.99042	2.08874	0.833031	0.75016	3.18721	2.57471	1.74702	1.95988	1.76616	2.03312	1.97288	2.24843	0.566219	0.495602
ENSG00000158195.6	WASF2	33.0022	33.1858	29.271	30.3767	24.5853	25.974	25.903	26.5825	26.9882	28.2784	29.6033	30.9414	40.6864	38.3456
ENSG00000241169.1	RP4-752I6.1	0	0	0	0	0	0	0	0	0	0	0	0	0	0
ENSG00000237429.1	RP1-159A19.4	0	0	0	0	0	0	0	0	0	0	0.0729918	0	0	0
ENSG00000126705.9	AHDC1	3.02306	3.2552	2.41249	2.06762	3.26443	3.02883	3.60925	3.39404	3.44947	3.48385	2.32052	2.47466	6.07831	6.02497
ENSG00000000938.8	FGR	0.159692	0.127164	0.169052	0.184438	0.02205	0.0502406	0.105402	0.075096	0.146626	0.0646602	0.0654069	0.0862274	0.157372	0.249705
ENSG00000235912.1	RP1-159A19.3	0.849833	0.968791	1.01959	0.794566	0.598451	1.63627	0.693497	0.301948	0.707469	0.501406	0.430347	0.585067	0.271185	0.753016
ENSG00000233975.1	RP11-288L9.1	1.70198	3.47974	1.77562	2.35235	1.30275	1.89971	5.28379	3.68089	4.77421	4.51151	2.29519	2.12269	3.66008	3.3604
ENSG00000126709.10	IFI6	2374.37	2988.12	3313.2	3537.44	2549.78	2483.13	3374.08	3249.7	3339.63	3204.36	1877.08	2423.96	2159.87	2511.37
ENSG00000225886.1	RP11-288L9.4	15.2824	20.0653	14.6521	11.7927	16.4482	16.4185	26.4805	24.9561	24.0279	23.362	6.80107	6.35557	15.8652	8.42639
ENSG00000206767.1	RNU6-949P	0	0	0	0	0	0	0	0	0	0	0	0	0	0
ENSG00000226662.2	CHMP1AP1	0	0	0	0	0	0	0	0	0	0	0	0	0	0
ENSG00000207095.1	RNU6-424P	0	0	0	0	0	0	0	0	0	0	0	0	0	0
ENSG00000009780.11	FAM76A	2.95272	2.68591	2.91168	2.60942	2.37363	1.93832	2.80562	2.4575	2.49175	2.91148	2.3555	2.67326	3.47848	2.99265
ENSG00000231344.1	RP3-426I6.2	0.187012	0.199865	0.224369	0.437125	0.329234	0.10002	0.0953806	0.33223	0.291907	0.275845	0.236753	0	0.149191	0.207133
ENSG00000230833.1	RPEP3	0	0	0	0	0	0	0	0	0	0	0	0	0	0
ENSG00000117758.9	STX12	25.8879	24.5205	29.0946	28.2186	30.812	28.7353	25.8963	26.1833	27.7513	26.2911	26.366	28.7209	17.1663	17.0386
ENSG00000269971.1	RP3-426I6.5	0	0.252728	0	0.331645	0.208157	0.569138	0.904561	0.315077	0.184557	0	0.336794	0.407003	0.141488	0.196439
ENSG00000270031.1	RP3-426I6.6	0.0909013	0	0	0	0.320063	0	0.0927238	0.0807438	0	0.0893871	0.0575395	0	0.145035	0
ENSG00000223062.1	RNU6-1245P	0	0	0	0	0.361329	0	0	0	0	0	0	0	0	0
ENSG00000117751.13	PPP1R8	18.0474	17.6671	19.4721	18.454	20.2985	20.1221	19.0233	19.7017	18.6356	19.1697	18.92	18.3701	20.7698	20.8227
ENSG00000252947.1	SCARNA1	0	0.140066	0	0	0	0	0.601588	0.523862	0.204569	0.193313	0	0	0.15683	0
ENSG00000268552.1	AL109927.1	0	0	0	0	0	0	0	0	0	0	0	0	0	0
ENSG00000130775.11	THEMIS2	10.4046	13.8147	13.8898	15.2424	3.58967	3.18093	12.1839	10.8294	10.5698	10.53	4.41302	6.13535	7.51148	7.71401
ENSG00000117748.5	RPA2	29.0938	31.5426	35.0607	33.8058	37.0678	35.8235	29.7925	31.5139	31.1329	31.1522	24.7184	29.5808	25.4793	27.9097
ENSG00000130768.10	SMPDL3B	0.0611116	0.0261247	0.0293277	0.0685648	0.717245	0.562175	0.299217	0.499402	0.368838	0.432674	0.170205	0.238409	0.302265	0.25721
ENSG00000227050.1	RP11-460I13.2	0	0	0	0	0	0	0	0	0	0	0	0	0	0
ENSG00000158156.7	XKR8	7.2215	8.26457	6.65149	6.78524	7.51217	6.7829	7.99734	7.25997	8.83937	9.28889	7.04872	7.93114	7.38399	8.86819
ENSG00000158161.11	EYA3	5.57232	5.65943	6.03321	6.49007	5.65385	6.01439	5.56595	6.04959	6.17047	6.23683	6.68801	6.63635	6.67409	6.27223
ENSG00000238231.2	RP11-460I13.6	0.17784	0.253417	0	0.0831371	0	0	0	0.0789838	0.18506	0.0874386	0.168856	0.204056	0	0
ENSG00000240750.2	RN7SL559P	0.110622	0	0	0	0.129833	0.236659	0	0	0.230227	0	0.210068	0	0.353	0
ENSG00000228589.2	SPCS2P4	0.651706	0.481529	0.376466	0.338513	0.339949	0.154913	0.41856	0.407362	0.502345	0.379763	0.473637	0.581605	0.327348	0.240609
ENSG00000228943.1	RP5-1053E7.2	0	0	0	0	0	0	0	0	0	0	0	0	0	0
ENSG00000214812.3	RP5-1053E7.3	0	0	0	0	0	0	0	0	0	0	0	0	0	0
ENSG00000253005.1	RNU6-176P	0	0	0	0	0	0	0	0	0	0	0	0	0	0
ENSG00000252429.1	RNU7-29P	0	0	0	0	0	0	0	0	0	0	0	0	0	0
ENSG00000169403.7	PTAFR	0.0554757	0.0938735	0.199672	0.175054	0.19533	0.148352	0.113176	0.160149	0.1804	0.136379	0.100957	0.0954805	0.177025	0.261139
ENSG00000126698.6	DNAJC8	30.7449	30.9865	35.3858	32.6164	35.8786	33.8903	30.9147	33.2312	33.7763	34.4761	28.6137	32.0192	38.2274	38.015
ENSG00000215902.1	AL353354.1	4.94448	3.17059	3.55931	6.4721	2.32127	1.58669	3.53053	2.63519	4.11618	2.91727	2.50384	3.97136	5.91677	4.92883
ENSG00000269804.1	AL353354.2	0	0	0	0	0	0	0	0	0	0	0	0	0	0
ENSG00000130770.13	ATPIF1	25.1389	23.5436	27.3803	25.7529	39.4198	38.3586	32.5099	32.687	26.9226	26.8979	25.048	26.3877	26.0923	30.8977
ENSG00000270605.1	RP5-1092A3.4	0.251673	0.227131	0.161038	0.0470612	0.531683	0.484572	0.633239	0.894202	0.57616	0.593953	0.116824	0.115509	0.843253	0.669004
ENSG00000271398.1	RP5-1092A3.5	0.15357	0	0	0	0.0901197	0	0.234973	0.13641	0.0799024	0.151012	0	0.0881041	0.245024	0
ENSG00000130766.4	SESN2	31.5656	32.8396	53.8247	44.9585	18.2797	18.8335	17.4971	17.5786	17.7414	17.9269	23.7136	27.8365	30.0598	32.6381
ENSG00000130772.9	MED18	9.30308	11.3431	12.6561	12.0109	14.1468	15.0739	12.6088	13.0492	12.0378	12.7437	11.6955	13.8676	12.5587	13.2071
ENSG00000204138.8	PHACTR4	5.94373	6.42526	7.61738	6.7325	8.20008	8.18479	8.6646	9.03392	10.4743	10.7758	5.71122	6.33913	8.24433	7.57703
ENSG00000206779.1	Y_RNA	0	0	0	0	0	0	0	0	0	0	0	0	0	0
ENSG00000229820.2	RP1-308E4.1	0	0	0	0	0	0.0885968	0	0	0	0	0	0	0	0
ENSG00000221216.1	RNU6ATAC27P	0	0	0	0	0	0	0	0	0	0	0.173585	0	0	0
ENSG00000180198.11	RCC1	10.8779	12.6481	11.6813	11.6458	10.2549	10.693	10.9076	11.6455	13.0925	12.9004	12.5279	13.0593	14.577	15.0603
ENSG00000242125.2	SNHG3	7.80715	7.79773	7.29798	5.4783	10.3903	9.41844	7.66239	7.97002	7.80016	7.14331	7.20558	5.92623	8.93478	6.86998
ENSG00000200087.1	SNORA73B	4.79905	3.41926	6.52541	5.53392	6.19573	5.30452	4.07939	6.11001	4.16158	4.87641	4.86039	2.9368	4.21135	3.54361
ENSG00000238821.1	snoU13	0	0	0	0	0	0	0	0.28987	0	0	0.206567	0	0	0
ENSG00000231468.2	PRDX3P2	0.21364	0.076108	0.192238	0.199747	0.125371	0	0	0.23721	0	0	0.033808	0.122567	0.127825	0.0591567
ENSG00000180098.5	TRNAU1AP	4.31324	3.94268	3.12856	3.47283	4.5107	4.37049	3.39451	3.30607	3.23414	3.22018	3.33002	3.75747	3.32603	3.13171
ENSG00000197989.9	SNHG12	5.70145	5.83168	11.3388	9.08021	6.44208	6.10901	6.18048	6.12015	5.68154	5.44493	4.46532	3.76993	8.349	9.07633
ENSG00000221539.1	SNORD99	2.64597	3.45623	3.17452	2.47389	3.10548	6.60405	4.04852	2.74202	2.29449	5.20378	2.79144	1.51801	2.11085	4.88443
ENSG00000120656.7	TAF12	13.7544	13.0333	14.8602	14.2569	17.0772	16.5798	12.6913	13.1725	12.8888	13.2919	15.6715	17.1599	12.2427	12.1411
ENSG00000188060.6	RAB42	2.14064	2.00513	1.29311	1.27364	1.77449	1.31302	0.88564	0.970667	0.996947	0.971531	1.53504	1.6661	0.895657	1.60828
ENSG00000229388.1	RP11-442N24__B.1	0.0667353	0.213966	0.400332	0.374372	0.626599	0.571078	0.578623	0.355669	0.277779	0.623425	0.63364	0.536012	0.532388	0.480452
ENSG00000270103.2	RNU11	0	0	0	0	0	0	0	0.648964	0	0.718432	0.308309	0.55887	0.777128	0.269737
ENSG00000162419.8	GMEB1	2.17759	2.42625	2.6429	2.48002	4.03822	3.89118	3.07161	3.42423	2.82856	2.8021	3.38042	3.35659	4.12332	3.75494
ENSG00000252777.1	SCARNA24	0	0	0	0	0	0	0	0	0	0	0	0	0	0
ENSG00000198492.10	YTHDF2	22.4773	24.4982	26.937	25.546	30.2814	28.9822	24.0666	24.5026	27.0859	26.926	22.7389	23.3651	30.547	30.3189
ENSG00000116329.6	OPRD1	0	0	0	0	0.129541	0.118062	0.337757	0.130719	0.0765694	0.0723562	0	0	0	0
ENSG00000226852.2	RP1-212P9.2	0.0373596	0.0266182	0	0.017465	0.219238	0.179831	0.304869	0.215702	0.174944	0.220423	0	0.0214335	0.0745099	0
ENSG00000233427.1	RP1-212P9.3	0	0	0	0	0.0353003	0.0321725	0	0.0801485	0	0	0	0	0	0.0333132
ENSG00000199756.1	Y_RNA	0	0	0	0	0	0	0	0	0	0	0	0	0	0
ENSG00000159023.14	EPB41	0.185194	0.165637	0.137095	0.158414	2.97824	2.85765	3.71383	4.47301	3.18182	2.8905	0.0623541	0.0994656	4.38192	3.81872
ENSG00000225616.2	RP4-604A21.1	0.197182	0.0702447	0	0	0	0.210919	0.100568	0.175148	0.205187	0	0.249627	0	0.157304	0.109199
ENSG00000206704.1	Y_RNA	0	0	0	0	0	0	0	0	0	0	0	0	0	0
ENSG00000253304.1	TMEM200B	7.51846	8.13212	7.78895	7.80414	5.00712	4.82801	3.33005	3.77853	5.03137	5.55707	6.61421	6.88157	4.2025	5.01288
ENSG00000225750.1	RP11-242O24.3	0	0	0	0	0	0	0	0	0	0	0	0	0	0
ENSG00000116350.11	SRSF4	24.1677	23.7723	28.8614	26.3779	24.3332	23.9817	28.9338	29.8627	30.5426	30.1612	24.0405	25.5498	28.0769	27.5335
ENSG00000227637.1	RP11-242O24.5	0	0.0726594	0.244703	0.190696	0	0.21817	0	0.0905845	0	0	0	0	0.0813555	0
ENSG00000116353.11	MECR	3.29498	3.47401	3.25438	3.03402	3.91603	4.37007	4.15886	4.42714	4.53704	4.30375	4.3241	3.94301	6.83702	7.4188
ENSG00000237934.1	RP11-467D18.2	0.284761	0.121733	0.136658	0.0532484	0	0.18276	0.116188	0.0505882	0	0.0560034	0.03605	0.130695	0.0454342	0
ENSG00000060656.15	PTPRU	0.306853	0.357441	0.268808	0.418961	8.81492	9.31031	8.17788	10.431	12.1288	10.4556	1.24248	0.888603	2.26144	2.31434
ENSG00000221550.1	AL645859.1	0.229814	0	0	0	0	0	0	0	0	0.225986	0	0	0	0.254541
ENSG00000230523.1	RP3-437I16.1	0	0	0	0.0142045	0	0	0	0	0	0	0	0	0	0
ENSG00000266678.1	AL139151.1	0	0	0	0	0	0	0	0	0	0	0	0	0	0
ENSG00000225011.4	RP11-810H18.1	0	0	0	0	0	0	0	0	0	0	0	0	0	0
ENSG00000221126.1	AC092265.1	0	0	0	0	0	0	0	0	0	0	0	0	0	0
ENSG00000228176.1	RP4-656G21.1	0	0	0	0	0	0	0	0	0.0681898	0	0	0	0	0
ENSG00000222787.1	AL645944.1	0	0	0	0	0	0	0	0	0	0	0	0	0	0
ENSG00000270927.1	RP11-179G8.1	0	0	0	0	0	0	0	0	0	0	0	0	0	0
ENSG00000233399.2	RP11-111I12.1	0	0	0	0	0	0	0	0	0	0	0	0	0	0
ENSG00000233372.1	RP5-893G23.1	0	0	0	0	0	0	0	0	0	0	0	0	0	0
ENSG00000231251.1	RP3-357I16.1	0	0	0	0	0	0	0	0	0	0	0	0	0	0
ENSG00000236335.1	RP4-591L5.1	0	0	0	0	0	0	0	0	0	0	0	0	0	0
ENSG00000231949.1	RP4-591L5.2	0	0	0	0	0	0	0	0	0	0	0	0	0	0
ENSG00000162510.5	MATN1	0.0283401	0.0605758	0.0510019	0.0132485	0.216201	0.181887	0.578165	0.497172	0.125335	0.104505	0.0986641	0.0406473	0.0169564	0.0470839
ENSG00000186056.5	MATN1-AS1	0.145975	0.202233	0.35027	0.181976	0.770967	0.633256	0.471523	0.46823	0.329121	0.34291	0.282335	0.316378	0.426995	0.46708
ENSG00000162511.7	LAPTM5	0.0897074	0.0994239	0.0837102	0.102512	5.97793	5.33096	2.80618	2.69153	1.13057	1.16637	0.18297	0.2173	0.254454	0.419518
ENSG00000264773.1	MIR4420	0	0	0	0	0.497414	0	0.43231	0	0	0	0	0	0	0
ENSG00000229607.1	RP5-1125N11.1	0	0	0	0	0.0862632	0	0.224918	0.195858	0	0.0722747	0	0	0	0
ENSG00000223382.3	RP1-65J11.1	0.0246105	0.0350694	0.0295267	0	0.173307	0.105301	0.150624	0.218605	0.0512195	0.0726017	0.0623127	0	0.0981666	0.0817755
ENSG00000222784.1	RN7SKP91	0	0	0	0	0	0	0	0	0	0	0	0	0	0
ENSG00000235143.1	RP1-65J11.5	0	0	0.0224112	0	0	0	0	0	0	0	0	0	0	0
ENSG00000162512.11	SDC3	5.27808	5.48456	3.98339	4.17064	50.9396	54.4427	59.8588	66.9528	49.9695	48.9591	9.25414	9.95052	5.91626	5.53398
ENSG00000134644.11	PUM1	13.8204	15.153	16.5811	16.5345	16.9725	17.8938	18.7128	20.012	20.1053	21.5193	15.7335	16.9548	18.8461	17.7094
ENSG00000200154.1	SNORD103A	0.75892	0.540721	0	0.354783	0.445359	0	0.387068	0.337059	0	0.373139	0.240194	0	0.302718	0.840576
ENSG00000202107.1	SNORD103B	0.75892	0.27036	0.910522	0.709565	0.890718	0	0.774136	0.674117	0.394867	1.8657	0.480388	0	0.605437	0.420288
ENSG00000200181.1	SNORD85	0.447035	0	0.536335	0	0	0	0	0	0	0	0	0	0.356627	0
ENSG00000237329.2	RP11-201O14.1	0	0	0	0	0	0	0	0	0	0.0632938	0	0	0	0
ENSG00000232768.1	RP11-201O14.2	0	0	0	0	0	0	0	0	0	0	0	0	0	0
ENSG00000215900.4	SEPW1P	0	0	0	0	0	0	0	0	0	0	0	0	0	0
ENSG00000225142.2	RP11-490K7.1	0	0	0	0	0	0	0	0	0	0	0	0	0	0
ENSG00000084628.5	NKAIN1	0.633662	1.34664	0.629165	0.84782	2.29523	2.44245	1.23701	1.30039	0.170532	0.290067	0.165973	0.250715	0.148167	0.302517
ENSG00000060688.8	SNRNP40	9.45405	10.156	11.5769	11.7679	10.1983	10.104	9.41952	10.2694	10.2358	10.9607	8.53356	9.97953	9.90465	10.4983
ENSG00000229447.2	RP11-490K7.4	0.224029	0.532059	0.358375	0.0698199	0	0.239637	0	0.331659	0.155417	0.29373	0.189077	0.0856848	0.297869	0.0827111
ENSG00000121766.10	ZCCHC17	20.1393	21.3698	27.2266	28.9946	19.6872	18.9211	20.0854	20.5101	21.6753	22.4341	16.1015	18.2766	20.9674	21.9239
ENSG00000229044.1	RP11-266K22.2	0.0743362	0.0529635	0	0	0.0872457	0	0	0	0.0773543	0	0	0	0.0593024	0
ENSG00000121769.3	FABP3	4.77099	3.96581	5.99116	6.27474	8.95927	7.85921	4.12043	2.65573	3.17741	3.84704	3.90584	3.02912	4.03447	3.94563
ENSG00000168528.7	SERINC2	23.854	24.7504	33.4798	28.4397	39.6392	37.7731	47.4919	34.4468	31.3055	30.2758	9.8706	10.4355	11.2197	11.1926
ENSG00000268950.1	AC114494.1	0.231444	0.384768	0.370236	0.0721308	0.271637	0.0825228	1.02303	0.616745	0.561961	0.303451	0.0976675	0.0885207	0.123091	0
ENSG00000215899.3	RP11-439L8.2	0.0729514	0.121279	0.0583494	0.0682071	0	0	0	0	0.0506088	0	0.0153925	0	0	0.0269335
ENSG00000206981.1	RNU6-40P	0	0	0	0	0	0	0	0	0	0	0	0	0	0
ENSG00000228682.2	RP11-439L8.3	0.0559753	0	0	0.0261675	0.394177	0.2395	0.114195	0.0248602	0.0873718	0	0.0177158	0	0	0.0309989
ENSG00000223907.1	RP11-439L8.4	0	0	0.014284	0	0.0978132	0.229233	0.0607221	0.0317261	0.0247782	0.0234148	0	0	0	0
ENSG00000229167.1	RP11-73M7.1	0	0.0393418	0	0.0516266	0.259228	0.472516	0.394272	0.39238	0.114919	0.271489	0.0349521	0.0633575	0.176202	0
ENSG00000142910.11	TINAGL1	0.0440622	0.0235453	0.052864	0.0257479	10.7954	9.50888	11.5229	12.3091	4.60804	4.38698	0.233586	0.240149	0.333935	0.31112
ENSG00000121764.7	HCRTR1	0.0520887	0.102059	0.0156235	0.0487012	0.382092	0.529318	0.199249	0.254475	0.0406527	0.051221	0.156615	0.0597674	0.0207772	0.12981
ENSG00000162517.8	PEF1	27.7415	30.0797	27.6536	27.1688	25.3269	25.5986	25.8746	26.0727	29.4552	29.0718	27.2966	29.7935	32.9574	35.6628
ENSG00000235790.3	RP11-73M7.6	0.573381	1.08551	0.687919	0.704579	0.980595	0.648376	0.768695	0.640276	0.886467	0.998784	0.632559	0.695501	0.967118	0.671364
ENSG00000264078.1	RP11-73M7.9	0	0	0.163135	0	0.0797935	0.0727232	0.138699	0.120779	0.0707469	0	0	0.234027	0.108474	0
ENSG00000084636.13	COL16A1	44.3175	43.6518	56.4941	58.5954	34.3542	34.773	38.8435	37.4773	39.5028	37.2161	42.2993	38.3239	46.5328	43.0302
ENSG00000121753.8	BAI2	1.62726	1.47098	1.7354	1.29342	9.44567	9.90857	10.9158	9.88271	10.6413	9.99788	3.59582	4.23606	0.989559	1.02459
ENSG00000266580.1	MIR4254	0.429389	0	0	0	0	0.459305	0	0	0.893645	0	0	0	0	0
ENSG00000254545.1	RP11-84A19.3	0.668472	1.34224	0.510367	0.852271	0.0713238	0.260016	1.17778	0.431837	0.316187	0.358547	0.461602	0.348643	0.14544	0.134617
ENSG00000134668.8	SPOCD1	6.84453	8.78845	8.28363	6.62335	3.75711	3.4981	7.10861	5.58057	2.92853	2.99385	5.65617	6.68025	1.21258	1.58659
ENSG00000203620.2	RP11-84A19.2	0	0.0103017	0	0	0	0	0	0	0.0300917	0	0.00915227	0	0.0115347	0.0160145
ENSG00000269967.1	RP11-84A19.4	0.111188	0	0	0.0519784	0	0	0	0	0.057851	0.0546677	0.105571	0	0	0
ENSG00000184007.13	PTP4A2	47.9938	42.9552	48.4855	49.5269	30.9933	29.3598	27.9668	24.8087	30.7111	31.5111	41.111	46.8941	25.4144	25.1794
ENSG00000212673.1	AL136115.1	0.124556	0.192279	0.0498123	0.194092	0.0974577	0.0666167	0.0635264	0.092198	0.0648063	0.102067	0.131404	0.095278	0.0496828	0.0459857
ENSG00000228634.1	RP4-534N18.2	0	0.134919	0.07573	0.118032	0.296332	0.0675187	0	0.112136	0.131368	0.186209	0.0799098	0.072426	0	0.0699125
ENSG00000121774.13	KHDRBS1	32.8246	31.442	32.8889	32.0335	38.0981	36.7556	29.7902	31.5642	31.9047	32.1883	33.7772	33.5829	39.8923	40.7586
ENSG00000203325.3	RP11-277A4.4	0.0522974	0.0745224	0	0	0.122759	0.0559409	0.0533459	0	0	0.0514262	0.0662073	0	0.0417208	0
ENSG00000121775.13	TMEM39B	4.66328	5.14824	5.44788	5.63719	3.68193	4.1417	4.32434	4.37651	4.94085	5.08585	5.34307	5.51287	4.11099	4.57027
ENSG00000266203.1	MIR5585	0	0	0	0	0	0	0	0	0	0	0	0	0	0
ENSG00000025800.9	KPNA6	15.4953	16.2911	17.3326	17.0398	20.8619	20.789	19.0798	19.2543	19.4377	19.5203	18.4263	18.3251	19.4398	18.2346
ENSG00000250135.1	RP4-622L5.2	0	0	0	0	0	0	0	0	0	0	0	0	0	0
ENSG00000084652.11	TXLNA	36.5985	37.9771	44.1088	41.6085	53.9575	56.3316	48.7869	49.3796	48.5521	49.4964	37.488	39.0806	40.4409	39.4667
ENSG00000160050.10	CCDC28B	1.25068	1.17163	1.37548	1.60244	2.63675	2.09344	2.52789	2.89047	2.37396	2.28889	1.49537	1.99313	1.83844	1.6546
ENSG00000224066.1	RP4-622L5.7	0.192387	0.137073	0.144261	0.157391	0.42337	0.437304	0.294366	0.19225	0.550543	0.331068	0.167445	0.137967	0.364511	0.213086
ENSG00000160051.7	IQCC	0.853909	1.19652	1.05864	0.891521	1.33627	2.00948	1.32106	1.1883	1.25882	1.27352	1.08103	0.816491	1.43055	1.22952
ENSG00000222046.2	DCDC2B	0.226986	0.261247	0.25138	0.114275	0.389361	0.298831	0.284968	0.279169	0.345218	0.309053	0.331568	0.200344	0.362161	0.135374
ENSG00000160055.15	TMEM234	3.66137	4.43216	4.39277	4.71763	4.91722	4.6374	4.36653	4.28778	4.03749	4.58556	3.8915	3.81444	4.11977	4.34786
ENSG00000084623.7	EIF3I	132.294	134.707	137.453	137.08	157.067	157.133	111.712	110.302	110.498	110.222	152.788	159.719	143.525	149.838
ENSG00000220785.3	MTMR9LP	5.13585	5.67729	3.27923	2.61732	3.71238	3.96109	5.03646	4.72838	6.42242	6.36164	3.36255	2.93383	7.74595	7.05562
ENSG00000183615.5	FAM167B	1.08081	1.73886	1.67318	1.07572	1.35035	0.895055	1.10248	0.619381	1.3061	2.02276	1.96415	2.24025	6.34156	7.83909
ENSG00000182866.12	LCK	0	0.00696763	0	0	0.0688658	0.0941457	0.0498769	0.0694924	0	0.0192328	0	0	0.0234047	0.0108315
ENSG00000252450.1	Y_RNA	0	0	0	0	0	0	0	0	0	0	0	0	0	0
ENSG00000116478.7	HDAC1	15.3115	17.8921	13.6238	13.1589	27.7631	27.1839	22.0452	21.4746	21.2357	21.0118	19.0594	20.3333	14.9358	16.1655
ENSG00000175130.6	MARCKSL1	3.61101	4.28344	6.95941	8.70982	76.6919	79.6557	48.6289	51.5249	18.1885	17.6788	19.8421	20.0775	83.9854	90.6704
ENSG00000233775.1	RP4-811H24.9	0	0	0	0	0.0557509	0	0	0.0843873	0.0494302	0.0467103	0	0.109008	0	0
ENSG00000162526.6	TSSK3	0.119155	0.10612	0.107218	0.111406	0.209772	0.191185	0.106351	0.11907	0.139492	0.146463	0.103708	0.11963	0.201996	0.0824846
ENSG00000225828.1	FAM229A	0.68823	0.735532	0.67433	0.568401	1.19816	0.895684	1.08814	1.12076	0.990706	1.11666	0.559073	0.697556	0.979126	0.813099
ENSG00000160058.14	BSDC1	17.0215	22.3914	22.8363	23.1448	25.2572	26.7186	25.4579	26.0075	25.5974	23.877	20.2814	22.8723	19.097	21.3125
ENSG00000224333.1	GAPDHP20	0	0	0	0	0.0380346	0	0	0	0	0	0.0410262	0	0	0
ENSG00000270850.1	RP11-395N6.4	0	0	0	0	0	0	0	0	0	0	0	0	0	0
ENSG00000229259.1	LRRC37A12P	0	0	0	0	0	0.0193821	0	0.016095	0	0	0	0	0	0
ENSG00000263529.1	RN7SL122P	0	0	0	0	0	0	0	0	0	0	0	0	0	0
ENSG00000254553.1	RP1-27O5.3	0	0	0	0	0	0	0	0	0	0	0.00599265	0	0	0
ENSG00000273274.1	ZBTB8B	0	0.00181167	0	0.0118869	0.00596866	0.00815969	0	0.00677584	0.0158759	0.0100015	0.00160953	0.00875275	0.0101425	0.00281633
ENSG00000160062.10	ZBTB8A	0.71494	0.746004	0.464849	0.375192	0.709175	0.720345	0.494025	0.561304	0.787166	0.870851	0.832106	0.894428	0.791132	0.786755
ENSG00000176261.11	ZBTB8OS	6.29382	6.45971	5.94328	6.24743	7.34344	7.33534	5.19445	5.46739	5.41451	5.14384	6.81536	7.35948	4.82189	5.63003
ENSG00000200591.1	Y_RNA	0	0	0.383847	0.299131	0	0	0	0	0	0	0	0	0	0
ENSG00000162521.14	RBBP4	7.78795	7.22573	8.71111	8.38658	11.7289	11.9613	9.30443	9.5195	10.2951	10.203	7.8984	8.41408	9.89119	9.41978
ENSG00000162520.10	SYNC	9.76275	9.76412	7.43111	6.47233	6.34622	5.84591	5.72676	5.89891	6.66073	6.29422	10.0636	9.88126	6.32183	6.64932
ENSG00000224409.1	RP11-114B7.6	0.330467	0.117727	0.594721	0.386219	0	0	0.084273	0.366925	0.257913	0.243721	0.366068	0.189591	0.263633	0.457529
ENSG00000162522.6	KIAA1522	6.42277	6.62254	2.34324	2.34781	6.88324	7.06336	7.26027	5.8703	4.66823	5.00851	6.62468	7.17499	8.5499	8.67111
ENSG00000134684.6	YARS	26.4487	25.9244	31.9467	30.2772	19.6776	19.2691	19.8632	19.8143	19.2707	19.7543	25.2359	25.3125	35.9082	36.2328
ENSG00000116497.13	S100PBP	3.49417	3.18025	3.31454	3.23041	3.92594	3.768	3.22736	3.26774	3.33303	3.53723	3.24123	3.60589	3.34275	3.14644
ENSG00000160097.11	FNDC5	1.41388	1.31847	1.40944	1.99262	0.805307	1.28997	0.413579	0.480193	0.421912	0.725832	1.36878	1.78931	0.539087	0.529678
ENSG00000121905.5	HPCA	0.0983433	0.11678	0	0.0612985	0.76948	1.19221	0.484856	0.727952	0.0852801	0.177293	0.10375	0.0940338	0.0261515	0.0544622
ENSG00000121900.14	TMEM54	9.51141	11.5024	5.8853	6.17978	10.974	11.3565	10.6888	12.3967	10.281	9.14915	12.1724	13.3446	11.2439	13.7743
ENSG00000221423.1	AL031602.1	0.307864	0	0	0	0	0.329313	0	0	0	0	0.194874	0	0	0
ENSG00000116514.12	RNF19B	13.8286	16.0352	15.2409	14.5893	13.3686	13.9896	14.5013	12.6721	17.1744	18.0245	17.1743	19.5255	14.9919	15.4135
ENSG00000267885.1	FKSG48	0	0.124005	0.104406	0.162727	0.102136	0	0	0.154598	0	0.171146	0.0550845	0.0998514	0.20827	0
ENSG00000217644.4	RP4-803A2.1	0.122914	0.175149	0.0737334	0.11492	0.144259	0.197216	0.062689	0.163769	0.191856	0.181299	0.155606	0	0.0490278	0.136139
ENSG00000239670.1	RP4-803A2.2	0	0.0808262	0.0907357	0.0353549	0.133143	0.0808972	0.0771445	0.0671774	0.196747	0.148737	0.119679	0	0.271499	0.167531
ENSG00000236065.2	RP1-117O3.2	0.0388495	0.0691994	0	0	0.0227981	0.0623342	0.0594426	0.0345084	0.0404268	0	0.0491826	0.0222882	0	0.0215147
ENSG00000004455.12	AK2	17.9218	17.2695	17.9813	18.7588	21.7351	21.4553	21.2625	22.0399	23.3043	23.2925	20.8893	20.9722	22.2499	22.7376
ENSG00000142920.12	ADC	0.980152	0.953578	1.73109	1.89329	1.36643	1.3039	1.8575	1.7059	2.76473	2.95018	1.31328	1.45575	1.3773	1.38319
ENSG00000116525.9	TRIM62	3.20428	3.77526	3.22154	3.17164	5.1474	5.10299	4.54672	4.325	5.00157	4.9992	2.52684	3.25558	6.17642	6.24553
ENSG00000160094.10	ZNF362	1.67527	1.56356	0.975579	1.30985	3.74845	3.76213	3.07795	3.88118	3.34386	3.37181	3.87584	4.42901	4.47053	4.39467
ENSG00000270115.1	RP11-415J8.7	0.0695812	0	0	0	0.16333	0.148858	0.0709762	0.0618061	0.217219	0.136844	0.264264	0.0798385	0.0555091	0
ENSG00000256142.1	AL513327.1	0	0	0	0	0	0	0	0	0	0	0	0	0	0
ENSG00000184389.8	A3GALT2	0.0927969	0.0440777	0	0	0.0363041	0	0.0631049	0.0549517	0.0321882	0.030417	0.0195798	0.0354922	0.0246766	0.0685209
ENSG00000225313.2	RP11-415J8.3	1.62866	2.01996	1.12174	1.07156	1.80531	1.12916	1.81514	1.20556	1.28678	1.51256	1.12638	1.0382	0.866188	0.434272
ENSG00000134686.12	PHC2	35.5229	43.4763	55.3489	53.4202	24.0425	24.3447	40.3946	33.9915	35.3269	35.4294	31.6456	39.493	43.3864	46.0863
ENSG00000266239.1	MIR3605	0.979007	1.16255	1.17457	1.83068	0.383009	1.39629	2.33015	3.47844	1.01876	1.6045	1.2394	2.24666	1.30169	1.80724
ENSG00000222112.1	RN7SKP16	0.873139	1.39973	0.523778	0.204089	0.896676	0.583732	0.667984	1.06641	0.795016	0.107324	0.345429	0.626158	0.522417	0.362657
ENSG00000233246.1	RP11-415J8.5	0	0.047451	0.159806	0	0.234495	0.356195	0.135869	0.0591572	0	0.196469	0.126469	0.382084	0	0.221295
ENSG00000221225.1	AL138837.1	0	0	0	0	0	0	0	0	0	0	0	0	0	0
ENSG00000234512.1	TLR12P	0	0	0	0	0	0	0	0	0	0	0	0	0	0
ENSG00000121903.10	ZSCAN20	1.68455	1.72586	1.48998	1.4198	1.9338	1.69669	1.61171	1.58915	1.40747	1.36026	1.51773	1.59427	2.0109	1.96794
ENSG00000235907.2	RP4-580O19.2	0	0.031591	0	0	0.156118	0.0948564	0.0904561	0.0393846	0	0.0436005	0	0	0.106116	0
ENSG00000121904.13	CSMD2	2.78915	2.85977	1.63755	1.57037	6.4183	6.52862	8.47467	8.23911	7.99607	7.7789	2.50311	2.39972	3.69985	3.23066
ENSG00000227000.2	HSPD1P14	0	0	0	0	0	0	0	0	0	0	0	0	0	0
ENSG00000176256.6	HMGB4	0	0	0	0	0	0	0	0	0.0132599	0	0	0	0	0
ENSG00000231163.1	RP5-1007G16.1	0	0	0.0173779	0	0	0.0309873	0	0.0385979	0.0150726	0	0	0	0	0.016043
ENSG00000201148.1	RNA5SP42	0	0	0	0	0	0	0	0	0	0	0	0	0	0
ENSG00000142698.10	C1orf94	0	0.0902601	0.106392	0.142133	0.535261	0.487833	0.723649	0.528878	0.59322	0.610407	0.0240567	0.0145358	0.373932	0.224502
ENSG00000221053.1	AC115286.1	0	0	0.4661	0	0	0	0	0	0	0	0	0	0	0
ENSG00000270241.1	RP4-657M3.2	0	0	0	0	0	0	0	0	0	0	0	0	0	0
ENSG00000207941.1	MIR552	0	0	0	0	0	0	0	0	0	0	0	0	0	0
ENSG00000163866.8	SMIM12	5.17878	5.60656	4.95999	4.51014	5.61898	5.05207	4.91233	4.71832	4.99871	4.74746	4.64399	5.10456	4.80713	5.28033
ENSG00000189280.3	GJB5	0.433509	0.755014	0.780159	0.74308	4.35301	3.60664	2.40753	2.24623	1.85456	1.56305	1.12811	1.0501	1.15279	1.33376
ENSG00000189433.5	GJB4	0.0114907	0.0163739	0.0413582	0.0322303	0.10789	0.122912	0.0703264	0.153101	0.0717434	0.146891	0.0363674	0.0263692	0.0550009	0.0890892
ENSG00000255811.1	RP1-34M23.5	0	0.0415196	0	0	0	0	0.178328	0	0.0606402	0	0.0368869	0.133729	0.0464889	0
ENSG00000216162.1	AL121988.1	0	0	0	0	0	0	0	0	0	0	0	0	0	0
ENSG00000188910.7	GJB3	0.0956996	0.136369	0.114817	0.255646	1.89338	1.9011	5.42479	4.42031	2.84529	3.15925	0.1125	0.125494	0.130878	0.0908541
ENSG00000187513.8	GJA4	0.0190062	0.0406249	0	0.0177701	0.0892274	0.101652	0.116323	0.202589	0.0197778	0.0560686	0.0601534	0.0436159	0.0606494	0.0210511
ENSG00000230163.1	RP5-997D16.2	0.906488	1.3886	0.652541	0.635652	2.34061	1.26054	1.47946	1.20779	1.32061	0.980526	0.717246	1.14413	0.831634	1.05422
ENSG00000116544.7	DLGAP3	0.00820557	0	0	0.0383597	0.240765	0.412531	0.192512	0.21866	0.0341549	0.0322755	0.00519403	0.0094152	0.00654608	0.0727076
ENSG00000252728.1	SNORD112	0	0	0	0	0	0	0	0	0	0	0	0	0	0
ENSG00000241014.1	RP11-244H3.1	0.507157	0.458627	0.608466	0.565362	1.2477	1.21017	0.925215	0.996267	0.923558	0.89192	0.654395	0.604301	0.700251	0.486107
ENSG00000271741.1	ZMYM6	0	0	0	0	0	0	0	0	0	0	0	0	0	0
ENSG00000243749.1	ZMYM6NB	0.495521	0.479142	0.63697	0.430203	0.456952	0.492183	0.288832	0.597347	0.626133	0.626485	0.716934	0.974688	0.254126	0.117608
ENSG00000163867.12	ZMYM6	0.712598	0.560906	0.749095	0.634529	1.01557	0.852987	0.640351	0.642013	0.64619	0.787484	0.637936	0.685265	0.877087	0.612623
ENSG00000233940.1	RP11-248I9.2	0	0	0	0	0	0	0	0	0	0	0	0	0	0
ENSG00000197056.5	ZMYM1	2.62258	1.62776	2.30308	2.33827	2.91937	2.58839	2.16495	2.08937	1.87095	1.8677	2.25478	1.93116	2.3618	1.69943
ENSG00000228348.1	EFCAB14P1	0	0.0502181	0	0	0	0	0	0	0.0733445	0	0.0446148	0	0.0562285	0
ENSG00000116560.6	SFPQ	22.7767	22.2303	24.0524	22.5692	28.2692	27.6963	22.2293	23.7291	24.36	25.6901	22.4147	21.9744	27.7761	25.461
ENSG00000201868.1	Y_RNA	0	0	0	0	0	0	0	0	0	0	0	0	0	0
ENSG00000263591.1	RN7SL136P	0	0	0	0	0.146747	0	0	0	0	0	0	0	0.0997463	0
ENSG00000146463.7	ZMYM4	11.0614	10.873	13.6089	13.2547	11.7151	11.5855	11.3397	11.8875	13.1136	13.1893	9.34102	9.82747	12.4637	10.6775
ENSG00000240374.2	RN7SL503P	0	0	0	0	0	0	0	0	0	0	0	0	0	0
ENSG00000201542.1	SNORA62	0	0	0	0	0	0	0	0	0	0	0	0	0	0
ENSG00000229994.1	RPL5P4	0.883979	1.28589	1.19313	1.44636	0.86458	0.906167	0.751419	0.883352	0.574919	0.615722	1.02584	1.05655	0.734587	1.01989
ENSG00000227409.1	ZMYM4-AS1	0	0	0.0852994	0	0	0	0	0	0.147967	0	0	0	0	0
ENSG00000202129.1	RNY5P1	0	0.29809	0	0	0	0	0.426767	0	0	0.41141	0	0	0	0
ENSG00000142687.13	KIAA0319L	7.47295	8.34032	9.29103	9.01809	18.5796	17.8505	17.5307	18.0292	16.6954	15.5734	8.57459	10.6473	10.0171	10.3828
ENSG00000236274.1	RP4-728D4.3	0	0	0	0	0	0	0	0	0	0	0	0	0	0
ENSG00000020129.11	NCDN	13.3136	15.0278	16.4827	15.4015	29.3586	28.2693	23.7084	25.1315	22.9981	21.576	16.3422	17.3247	20.2785	20.4578
ENSG00000239636.1	RP4-728D4.2	0.0316831	0.203164	0.266085	0.207358	0.111556	0.135562	0.129273	0.168857	0.395633	0.405019	0.0802201	0	0.050551	0.140368
ENSG00000116819.6	TFAP2E	0.134172	0.276165	0.35772	0.223016	0.349939	0.302986	0.258517	0.291327	0.186159	0.190575	0.339717	0.39343	0.642222	0.49536
ENSG00000126067.7	PSMB2	51.6749	57.2193	53.8509	54.6176	70.9438	70.0857	63.9753	61.419	59.6066	60.0454	50.3377	53.7195	51.9133	55.2141
ENSG00000239859.2	RN7SL281P	0	0	0	0	0.153203	0	0	0	0	0	0	0	0	0
ENSG00000142686.7	C1orf216	14.1001	14.1787	12.0079	11.8632	28.0423	28.0296	26.0506	23.8191	21.3352	21.3992	18.5791	19.821	19.4123	19.7307
ENSG00000092853.9	CLSPN	3.85982	3.97042	1.83787	2.18784	3.90724	4.13518	1.08888	2.01961	2.15261	2.84664	2.63792	2.99637	1.36159	1.2625
ENSG00000232335.1	RP11-435D7.3	0	0	0.145278	0	0	0.0647628	0	0	0	0	0	0	0	0
ENSG00000134698.10	AGO4	2.60009	2.38365	1.51394	1.44852	3.10961	2.77163	2.86751	2.85203	2.61219	2.74666	2.51848	2.52995	3.67203	3.16833
ENSG00000092847.6	AGO1	2.39826	2.34928	2.00836	2.19494	3.57566	3.62183	3.4099	3.93212	2.88302	3.29466	3.10828	3.09178	3.93355	3.34913
ENSG00000271164.1	RP4-789D17.4	0	0	0	0	0	0	0.0689189	0	0	0	0	0	0	0
ENSG00000271914.1	RP4-789D17.5	0.082408	0.176144	0	0	0.773755	0.352597	0	0.292798	0.0857538	0.243106	0.104327	0	0.262967	0.365099
ENSG00000126070.14	AGO3	0.939935	0.92575	0.838402	0.851525	1.17167	1.09578	1.11231	1.12139	1.00207	1.04359	0.998419	0.911083	1.08923	0.993437
ENSG00000271554.1	RP4-665N4.8	0	0.0352822	0.118824	0.0462994	0	0.0529699	0.101025	0.0439864	0	0.19478	0	0	0.039505	0
ENSG00000232862.4	RP4-665N4.4	0.0211494	0.0150687	0.0253742	0.0790961	0	0.0226229	0	0.0187862	0	0	0.040162	0	0.0337444	0.04685
ENSG00000092850.7	TEKT2	0.0494948	0.188077	0.0791758	0.092552	0.116181	0.0882385	0.0841452	0.102583	0.0858406	0.0973406	0.104432	0.0567911	0.197425	0.127914
ENSG00000116863.10	ADPRHL2	28.4272	30.9456	33.2608	35.0295	25.4421	25.7618	32.4896	30.0819	34.101	34.2062	21.9818	22.5384	43.3584	42.6023
ENSG00000171812.6	COL8A2	2.1383	1.99152	1.86121	1.87511	4.08433	3.82708	7.5557	6.35604	1.19255	1.29184	1.10582	0.833876	7.62617	7.66238
ENSG00000054116.7	TRAPPC3	22.3205	22.7667	22.9857	22.1859	23.1331	22.6006	21.3412	19.5813	21.6072	22.8107	21.8974	22.3219	26.5681	27.3404
ENSG00000116871.11	MAP7D1	41.6479	46.9916	55.7983	52.2183	44.2811	45.3111	42.9692	40.5962	45.0397	42.3848	54.4966	57.3705	66.46	70.0815
ENSG00000264592.1	RN7SL131P	0	0	0	0	0	0	0	0	0.133695	0.126338	0	0	0.102495	0
ENSG00000054118.9	THRAP3	36.4165	38.5045	38.3423	36.084	42.4172	44.0614	44.4424	44.7598	42.864	44.4625	37.4184	38.1163	39.1441	37.7704
ENSG00000231849.1	UBE2V2P4	0	0	0	0	0	0	0	0	0.262228	0	0.0797555	0	0.201033	0
ENSG00000214193.5	SH3D21	1.00658	0.987414	1.94274	1.6981	1.82344	1.91935	1.4955	1.31524	1.50286	1.42016	0.951112	1.02942	4.4631	3.94248
ENSG00000142694.6	EVA1B	20.049	19.8142	22.3082	20.5088	17.0788	15.3061	18.142	15.3911	13.9367	10.997	14.243	16.3258	33.4505	43.2782
ENSG00000116883.8	RP11-268J15.5	1.20734	0.834911	1.93845	1.72643	2.43809	2.48794	1.84731	1.52978	1.38569	1.65862	1.38236	0.794519	5.43905	4.81799
ENSG00000196182.6	STK40	8.26639	9.15898	12.6422	12.0681	9.50328	9.82895	8.05101	8.50425	8.89968	8.82904	8.05943	8.9759	14.591	14.0376
ENSG00000181817.5	LSM10	23.1882	22.4428	24.13	22.5776	28.8537	27.3237	24.5876	23.6392	24.4247	22.0511	22.6864	23.1524	31.1674	36.3864
ENSG00000222821.1	RNU4-27P	0	0	0	0	0	0	0	0	0	0	0	0	0	0
ENSG00000116885.14	OSCP1	2.3128	2.01036	3.03841	3.12465	2.443	2.3626	1.87554	2.04409	2.2262	2.30838	1.76409	2.25568	3.27498	3.30452
ENSG00000201448.1	SNORA63	0	0	0	0	0	0	0	0	0.263244	0	0	0.290266	0	0
ENSG00000116898.7	MRPS15	18.2641	18.124	16.2464	15.8102	20.7923	20.1231	17.1576	15.8753	16.362	16.5072	18.829	20.7638	23.3911	25.7823
ENSG00000119535.13	CSF3R	0	0.00551887	0	0	0.0227278	0.0331423	0.0316049	0.0791244	0.020151	0.0228507	0	0.00444389	0.00926909	0
ENSG00000230214.1	FTLP18	0	0	0	0	0	0	0	0	0	0	0	0	0	0
ENSG00000234481.1	RP4-614N24.1	0	0	0	0	0	0	0	0	0	0	0	0	0	0
ENSG00000163873.5	GRIK3	0	0	0	0.00301764	6.25027	6.94621	4.28321	5.67643	1.84721	1.8027	0	0	0.0901179	0.0607715
ENSG00000264698.1	MIR4255	0	0	0	0	0	0	0	0	0	0	0	0	0	0
ENSG00000207328.1	RNU6-636P	0	0	0	0	0	0	0	0	0	0	0	0	0	0
ENSG00000223944.1	RP5-1180C18.1	0	0	0	0	0.128526	0	0	0	0	0	0	0	0	0
ENSG00000252368.1	RNA5SP43	0	0	0	0	0	0	0	0	0	0	0	0	0	0
ENSG00000230451.2	RPS29P6	0	0	0	0	0	0	0	0	0	0	0	0	0	0
ENSG00000233621.1	RP11-422J8.1	2.7838	4.33352	4.37834	5.35862	3.73399	4.32899	5.53604	5.13247	4.08963	4.5087	4.04249	4.91204	3.45251	3.18696
ENSG00000163874.8	ZC3H12A	14.6155	29.3976	46.1866	47.3283	14.6961	14.5474	10.6901	8.1093	7.81144	8.41113	9.76835	14.2113	3.75849	5.68205
ENSG00000163875.11	MEAF6	9.63004	9.26172	9.06109	9.17002	11.4123	10.4011	11.6083	10.9481	11.3163	11.1261	8.64298	9.6859	9.14579	9.42231
ENSG00000263675.1	MIR5581	0.543893	1.16255	1.30508	0	1.2767	0.581786	1.66439	2.41559	2.2639	4.27866	1.37711	0.624071	1.30169	1.80724
ENSG00000163877.9	SNIP1	4.43304	5.19913	5.13435	4.96246	4.67791	4.72046	5.63878	5.30164	5.35639	5.82976	4.52182	4.96397	4.65498	4.62162
ENSG00000232273.1	FTH1P1	0.0613413	0.0437049	0.0735948	0.0573521	0.143988	0	0	0	0.127664	0.301597	0	0.140768	0	0
ENSG00000237749.3	RP3-423B22.5	0.122683	0.0874097	0	0.114704	0.287976	0	0.375427	0.108974	0.382991	0.361917	0.0776567	0.140768	0	0.407648
ENSG00000163879.9	DNALI1	1.81623	1.72713	2.49535	2.32806	0.945488	1.24556	2.60715	2.58906	2.54536	2.64296	0.723169	0.75628	3.3477	3.22837
ENSG00000134697.8	GNL2	17.1774	19.1714	17.3443	17.303	18.0404	17.4627	15.5749	16.2115	14.3755	15.1652	17.1294	16.6853	18.9056	18.7802
ENSG00000169218.9	RSPO1	0	0	0	0	3.6604	4.57328	3.59214	5.86162	1.68718	1.61465	0	0	0	0
ENSG00000116922.10	C1orf109	4.44903	4.27907	4.67386	3.98034	4.3384	4.28546	4.16192	4.37788	4.0999	3.99764	4.0865	3.99586	5.00899	5.37718
ENSG00000134690.6	CDCA8	9.15961	7.65616	4.34498	3.86798	11.4949	12.173	3.62674	6.50418	8.38991	8.76008	7.32898	7.23407	3.60614	3.17676
ENSG00000183317.12	EPHA10	0.0240218	0.00285253	0	0.00374326	1.33449	1.17342	1.4457	1.71767	0.979052	0.992108	0.020274	0.00918765	0.0191636	0.0177376
ENSG00000200421.1	Y_RNA	0	0	0	0	0	0	0	0	0	0	0	0	0	0
ENSG00000238871.1	snoU13	0	0	0	0	0	0	0	0	0	0	0	0	0	0
ENSG00000214141.4	ACTN4P2	0	0	0	0	0.0607308	0.0184499	0	0	0	0.0169609	0	0	0	0
ENSG00000227416.2	RP11-109P14.2	0	0	0	0	0	0	0	0	0	0	0	0	0	0
ENSG00000185090.10	MANEAL	0.464958	0.416022	0.596757	0.626806	1.2437	1.2029	1.09195	1.49834	0.945168	0.754933	0.485959	0.508686	0.258785	0.323363
ENSG00000233728.1	RP11-109P14.9	0	0	0	0	0	0	0	0	0	0	0	0	0	0
ENSG00000196449.3	YRDC	12.0991	14.7197	14.8376	13.284	17.8709	18.2374	13.5995	12.7156	10.805	10.4038	17.9304	17.9634	13.7155	15.6773
ENSG00000197982.12	C1orf122	16.8068	18.3632	20.0062	20.8697	23.1591	22.9063	19.4117	18.5278	17.2	16.9727	20.4622	24.0174	16.6752	20.2838
ENSG00000188786.9	MTF1	5.40504	6.55455	6.75799	7.51375	6.11458	6.40805	6.53809	6.52425	5.88265	6.53877	5.65587	5.74917	5.02247	5.07216
ENSG00000230610.1	AL929472.1	0	0	0	0	0	0	0	0	0	0	0	0	0	0
ENSG00000235673.1	RP11-109P14.8	0	0	0	0	0.0554282	0	0	0	0	0.0464399	0	0	0	0.0523079
ENSG00000230955.1	RP11-109P14.10	0	0	0	0	0	0	0	0	0	0	0	0	0	0
ENSG00000204084.8	INPP5B	3.20633	2.65244	2.73237	2.58201	3.64951	3.78266	3.16452	3.32273	3.34398	3.2552	3.58694	3.39093	4.09433	4.02403
ENSG00000252448.1	SNORA63	0.805767	0.287049	0	0	0	0.430952	0.410961	0.357865	0.419241	0.396172	0	0.462275	0.964214	0.446232
ENSG00000222282.1	RNU6-584P	0	0.489495	0	0	0	0	0	0.305127	0	0.337789	0.434877	0	0	0
ENSG00000183431.7	SF3A3	24.4063	25.6448	25.1187	24.2739	26.0995	25.9668	22.3324	24.3944	24.602	25.3538	26.4222	29.4735	26.6764	26.5443
ENSG00000212541.1	RNU6-510P	0.302163	0.430574	1.08757	0.282512	3.19174	0.323214	0.308221	1.07359	1.57215	1.48565	0.956327	0.346706	5.30318	3.01206
ENSG00000183386.5	FHL3	15.4049	15.6283	18.9901	17.9201	17.6215	17.9936	24.2018	22.6515	21.3003	20.993	23.7799	22.6646	85.779	83.5442
ENSG00000183520.7	UTP11L	13.2848	13.9094	12.3183	11.889	15.0601	14.0969	12.4104	13.5986	12.5802	12.7412	13.4985	14.2587	13.5437	14.8957
ENSG00000185668.5	POU3F1	0.0222907	0	0.0133717	0.0208411	2.59002	2.76587	2.63756	3.40558	2.45875	2.38921	0.0705487	0.0255767	6.22392	6.72777
ENSG00000224592.1	RP5-884C9.2	0.0954198	0.169963	0.114481	0.133822	1.84785	2.14342	0.632664	0.762817	1.24117	1.31362	0.332198	0.547431	7.0413	7.66227
ENSG00000223589.2	RP5-884C9.3	0	0	0	0	0	0	0	0	0	0	0	0	0	0
ENSG00000265596.1	MIR3659	0	0	0	0	0	0	0	0	0	0	0	0	0	0
ENSG00000237290.1	RP11-214L19.1	0	0	0	0	0.0503297	0.0458701	0.0145807	0.0634845	0.178494	0.126504	0.0180961	0.0164013	0.353503	0.284978
ENSG00000200796.1	RNU6-753P	0	0	0	0	0	0	0	0	0	0	0	0	0	0
ENSG00000238063.1	RP11-329N22.1	0	0	0	0	0	0	0	0	0	0	0	0	0	0
ENSG00000215895.4	RP11-334L9.1	0.0332996	0.0711765	0.0799029	0.140103	0.0977063	0.0712391	0.101902	0.0443679	0.0346516	0.0818621	0.0421565	0.0764169	0.0531302	0.0553236
ENSG00000116954.7	RRAGC	18.2273	15.1602	17.2613	14.3433	13.2908	11.9713	14.9077	12.9199	15.024	15.2283	10.3183	9.76145	13.3016	11.1855
ENSG00000228436.2	RP5-864K19.4	1.27057	1.64377	2.48714	1.81317	1.25577	1.0372	2.28513	1.33649	1.11339	2.10426	1.60851	1.34278	2.05389	2.22201
ENSG00000214114.4	MYCBP	2.11292	1.78113	2.26971	2.00423	2.9196	2.72661	2.07383	2.17689	2.4352	2.24684	2.6788	2.7345	2.28831	2.15658
ENSG00000131233.8	GJA9	0	0.0286166	0.0120469	0.0093881	0.0235698	0.0214813	0	0	0	0.00987383	0.0127118	0	0.00801039	0.0222429
ENSG00000158315.6	RHBDL2	1.83662	2.20222	1.94822	2.01035	1.84012	1.8328	2.02195	1.68113	1.82961	2.02627	2.09828	2.31296	0.991678	1.15356
ENSG00000199963.1	RNU6-605P	0	0	0	0	0	0	0	0	0	0	0	0	0	0
ENSG00000207466.1	Y_RNA	0	0	0	0	0	0	0.329583	0	0	0	0	0	0	0
ENSG00000235549.1	RP11-781D11.1	0	0	0	0	0	0	0	0	0	0	0	0	0	0
ENSG00000174574.11	AKIRIN1	30.9072	32.9297	43.7804	41.743	56.7596	53.6406	37.3805	34.8987	35.9408	34.9231	39.0751	41.0644	27.449	26.1756
ENSG00000168653.6	NDUFS5	173.946	164.115	155.395	156.454	252.59	244.605	185.938	180.534	174.874	164.139	213.389	224.802	216.394	258.026
ENSG00000127603.19	MACF1	7.0287	7.78306	6.43916	6.80837	4.96641	5.60122	6.85746	6.6574	8.60463	9.90856	10.2168	10.6717	9.6447	8.40636
ENSG00000206654.1	RNU6-608P	0	0	0	0	0	0	0	0	0	0	0	0	0	0
ENSG00000222378.1	RNA5SP44	0	0	0	0	0	0	0	0	0	0	0.155313	0	0	0
ENSG00000270040.1	RP11-416A14.1	0	0	0	0	0	0	0	0	0	0	0.0463154	0	0	0
ENSG00000226438.1	RP11-420K8.1	0.0584831	0	0	0	0	0	0	0	0	0	0	0	0	0
ENSG00000217897.2	RP11-420K8.2	0	0	0	0	0	0	0	0	0	0	0	0	0	0
ENSG00000255103.1	KIAA0754	5.6038	6.31231	5.54942	6.17951	2.32204	2.91862	4.45206	4.37413	7.1831	7.92094	6.9601	6.77913	7.62715	6.96527
ENSG00000183682.7	BMP8A	0.135009	0.0824503	0.138838	0.108196	0.339547	0.268199	0.177063	0.102791	0.240841	0.0948285	0.0976675	0.110651	0.246182	0.106811
ENSG00000237624.1	OXCT2P1	0.935425	0.954275	0.688675	1.01373	1.14778	1.0006	1.14935	1.07639	1.10614	1.04528	0.619027	0.609841	0.627524	0.894789
ENSG00000182109.3	RP11-69E11.4	0.554739	0.676475	0.550361	0.668277	0.951575	0.867258	0.946729	0.985502	0.721577	1.13296	0.46594	0.673238	0.757439	0.779848
ENSG00000243970.1	PPIEL	0.802794	0.800772	0.915002	1.01329	0.800879	0.987533	1.26928	1.39052	1.29485	1.73673	0.635199	0.967195	1.08874	0.978087
ENSG00000090621.9	PABPC4	21.3644	19.1233	21.6603	20.3799	25.1028	26.1366	19.6723	21.6869	20.304	20.1852	19.1977	18.9154	28.6057	27.7988
ENSG00000228060.1	RP11-69E11.8	0.177678	0.0843956	0.284228	0.0553744	0.417069	0	0.120827	0.315648	0.246523	0.0582395	0.187447	0.0679569	0.0944965	0.0655985
ENSG00000201457.1	SNORA55	1.69211	1.89453	1.45009	0.678029	1.98597	2.32714	2.46577	1.71775	2.51545	2.61474	1.07109	2.49628	0.771371	1.60643
ENSG00000163909.6	HEYL	0.00870229	0.0124005	0	0	2.93129	2.98805	0.914306	1.27543	1.25873	0.881404	0.0330507	0.00998514	0.256867	0.308435
ENSG00000225903.1	RP1-144F13.3	0	0	0	0	0	0.114826	0	0	0	0.211118	0	0	0	0
ENSG00000116981.3	NT5C1A	0	0	0	0	0.27679	0.189199	0.180422	0.0785557	0.245409	0.231906	0	0	0	0
ENSG00000116983.8	HPCAL4	0	0	0	0	2.18479	2.32187	3.34524	4.28597	3.49655	3.28433	0	0	0	0
ENSG00000084072.12	PPIE	4.69429	5.23443	4.67151	4.88423	4.81668	4.64938	5.10185	5.31543	5.55807	5.52261	4.80138	4.75998	5.97703	6.15773
ENSG00000225333.5	RP1-144F13.4	0	0	0	0	0	0	0	0	0	0	0	0	0	0
ENSG00000252413.1	RNU7-121P	0	0	0	0	0	0	0	0	0	0	0	0	0	0
ENSG00000116985.6	BMP8B	0.0317262	0.0226045	0.0761276	0.0533933	1.93627	2.31447	7.49511	9.24339	4.91913	4.6235	0.0200823	0.0218419	0.0607438	0.0421677
ENSG00000198754.5	OXCT2	0.142973	0.241933	0.192975	0.116966	0.71316	0.688202	0.747427	0.888978	0.446333	0.509643	0.101813	0.307592	0.114058	0.118767
ENSG00000261798.1	RP1-118J21.25	0	0	0	0	0.0320241	0	0.0278326	0.0242367	0	0	0	0	0	0
ENSG00000229213.1	RP1-118J21.24	0	0	0	0	0	0	0	0	0	0	0	0	0	0
ENSG00000043514.11	TRIT1	6.422	6.33426	7.23051	7.41303	6.74717	6.22934	6.48535	6.98574	5.84878	6.80887	8.02864	8.4599	8.65235	8.78174
ENSG00000202222.1	Y_RNA	0	0	0	0	0	0	0	0	0	0	0	0	0	0
ENSG00000116990.9	MYCL	0.0579866	0.0504957	0.03865	0.0421677	1.43676	1.39215	1.5576	2.27203	3.65398	3.35155	0.0978796	0.170033	0.082239	0.0999066
ENSG00000236546.1	RP1-118J21.5	0.124714	0.355429	0.0997514	0.272075	0.829446	0.57808	0.212025	0.258483	0.475852	0.36791	0.763113	0.953994	0.364804	0.368354
ENSG00000207356.1	Y_RNA	0	0	0	0	0	0	0	0	0	0	0	0	0	0.331603
ENSG00000168389.13	MFSD2A	5.43484	8.12356	6.67762	6.88743	4.51503	4.92045	3.95747	4.60216	6.02174	5.58576	3.21222	4.30135	1.05128	1.59556
ENSG00000228477.1	RP3-342P20.2	0.765201	0.737618	0.16201	0.378761	0.475459	0.529626	0.459143	0.359839	0.374715	0.66393	0.28492	0.154942	0.0718173	0.149565
ENSG00000131236.12	CAP1	202.33	204.778	178.978	164.876	236.433	224.425	187.386	172.463	169.063	172.271	266.874	274.716	162.571	167.532
ENSG00000131238.12	PPT1	23.0035	20.3798	16.6137	16.1422	23.7178	22.7995	22.7192	26.2234	21.3166	22.1735	29.6158	29.3978	19.0132	20.0744
ENSG00000226745.2	RP11-115D7.3	0.0952805	0	0	0	0	0.101919	0	0.0423168	0	0.234233	0	0	0	0
ENSG00000117000.8	RLF	3.78269	3.22	4.17476	3.6979	3.27452	2.82789	3.41086	3.58277	3.36541	3.53986	3.64121	3.30919	4.39732	3.10755
ENSG00000207508.1	RNU6-1237P	0	0	0	0	0	0	0	0	0	0	0	0	0	0
ENSG00000188800.5	TMCO2	0	0.0784623	0.088082	0	0	0	0	0	0	0	0.0464717	0	0	0
ENSG00000259943.1	RP1-39G22.7	1.41885	1.20706	1.32117	1.48498	1.6404	1.58566	1.4473	1.2415	1.47646	1.14533	1.67559	1.09344	1.40221	1.21968
ENSG00000084073.4	ZMPSTE24	22.6754	18.7141	21.7465	19.1251	30.8487	27.4605	23.2978	22.99	20.706	19.2971	22.7154	22.433	22.4552	19.2765
ENSG00000231296.1	RP1-39G22.4	0.208521	0	0	0	0	0	0.106351	0.185221	0.108494	0.102524	0.263983	0	0	0
ENSG00000049089.9	COL9A2	0.125786	0.100823	0.103753	0.117606	6.21893	5.65107	13.3039	13.261	2.65058	2.30374	0.338389	0.351801	0.451562	0.609524
ENSG00000227311.2	RP1-228H13.1	0	0	0	0	0	0	0	0	0	0	0	0	0	0
ENSG00000084070.7	SMAP2	17.9694	17.6345	20.2371	17.4756	22.4499	21.8932	25.1209	25.0726	17.7403	18.4358	17.9634	19.1253	15.0475	15.6319
ENSG00000213172.3	RP1-228H13.2	0	0.0556244	0	0	0	0	0	0	0	0	0	0	0	0
ENSG00000187801.10	ZFP69B	2.17466	1.65661	3.16698	2.89001	3.24257	2.82359	2.58099	2.22323	1.86445	2.11154	3.09937	3.45253	2.06219	2.24201
ENSG00000260920.1	RP1-228H13.5	1.94787	1.36882	2.49705	1.7713	3.21001	2.68297	2.21828	1.67096	1.37445	1.71864	2.11972	2.66366	1.82002	1.84714
ENSG00000187815.5	ZFP69	1.35638	1.05947	1.109	1.48423	1.47402	1.75181	1.44507	1.17804	1.36963	1.10655	1.71715	1.83302	2.02788	2.22566
ENSG00000238287.1	RP11-656D10.3	0.377579	0.883922	0.582433	0.605183	0.759687	1.21165	0.660255	0.479125	0.841947	0.636495	0.512149	0.495131	0.387279	0.537691
ENSG00000164002.7	EXO5	2.37469	2.88757	3.00101	2.90114	2.74993	2.48369	2.56226	2.35309	2.80059	2.76065	2.72572	2.48256	3.05636	3.203
ENSG00000227278.1	RP11-656D10.5	0	0	0	0	0	0	0.0770552	0	0	0	0	0	0	0
ENSG00000238186.1	RP11-656D10.6	1.07583	0.511011	0.430247	0.223526	1.47311	1.27865	0.365801	0.637078	0.373171	0.999138	0.340495	0.411475	1.0013	0.992988
ENSG00000117010.11	ZNF684	0.912752	0.772738	0.489566	0.602395	1.18469	1.13715	0.690074	0.715376	0.838068	0.549088	1.09435	0.924093	1.44775	1.10611
ENSG00000236505.1	RP1-63P18.2	0	0	0	0	0	0	0	0	0.539024	0	0.327884	0	0	0
ENSG00000233910.1	GTF2F2P2	0	0	0	0	0	0	0	0	0	0	0	0	0	0
ENSG00000117016.5	RIMS3	0.00902103	0.00642736	0.0270577	0.0337375	0.338805	0.284661	0.174836	0.224364	0.0187746	0.0221769	0.0314061	0.0155263	0.100753	0.054954
ENSG00000237899.1	RP4-739H11.3	0.0692857	0.148095	0.249379	0.259119	0.0813182	0.148226	0.282699	0.0615436	0.216296	0.340658	0.219285	0	0.110547	0.153481
ENSG00000272145.1	RP4-739H11.4	0.464259	0.482386	0.208875	0.379809	0.408664	0.413837	0.631423	0.3952	0.42272	0.532613	0.257137	0.199762	0.401232	0.23568
ENSG00000066136.15	NFYC	5.33905	5.92337	6.6801	6.46901	9.57842	9.43484	7.69677	8.30413	7.47201	7.5323	7.4902	8.32025	8.5881	9.61849
ENSG00000198974.1	MIR30E	0	0	0	0	0	0	0	0	0	0	0	0	0	0
ENSG00000207962.1	MIR30C1	0.366669	0	0	0	0	0.392215	0	0	0	0	0	0	0	0
ENSG00000117013.10	KCNQ4	0.0390074	0.0222338	0.0467995	0.0437647	0.512754	0.56746	0.493389	0.401924	0.0974187	0.0997297	0.019753	0.0537092	0.0809082	0.069127
ENSG00000264582.1	RN7SL326P	0	0	0	0	0	0	0	0	0	0	0	0	0	0
ENSG00000179862.5	CITED4	0.733623	1.02737	1.21403	1.20626	0.920409	0.974153	1.98695	1.48306	3.10628	3.83089	0.720582	0.667611	2.76483	3.25023
ENSG00000229528.1	RP5-1066H13.4	0	0	0	0.0647799	0	0	0	0.0615436	0.0720988	0	0	0	0	0
ENSG00000228940.1	RP11-348A7.1	0	0	0	0	0	0	0	0	0	0	0	0	0	0
ENSG00000233118.2	UBE2V1P8	0	0	0	0	0	0	0	0	0	0	0	0	0	0
ENSG00000171793.9	CTPS1	15.5533	16.048	14.6626	14.3402	16.5555	16.728	13.5085	14.007	12.6702	13.1787	28.6297	25.206	13.5173	14.1146
ENSG00000171790.11	SLFNL1	0.159003	0.118683	0.15443	0.113267	0.311028	0.234874	0.162191	0.208491	0.173338	0.215919	0.503237	0.408325	0.320137	0.218043
ENSG00000010803.12	SCMH1	7.74194	6.88066	7.25469	6.38768	6.63181	6.86839	7.47049	7.7503	8.21663	8.37788	8.36114	8.10857	5.67861	5.65702
ENSG00000215893.3	RP4-635E8.1	0	0	0	0	0	0	0	0	0	0	0	0	0	0
ENSG00000235358.1	RP11-399E6.1	0	0.0316771	0	0.0207843	0.0260905	0.0475574	0	0.0197459	0	0	0.0140713	0.051014	0.0354684	0
ENSG00000213987.4	RP11-399E6.2	0	0	0	0	0	0	0	0	0	0	0	0	0	0.115479
ENSG00000204060.4	FOXO6	0.0136087	0.00969599	0	0	1.13401	1.7177	3.05393	3.94069	2.56317	2.42214	0	0	0.0325694	0.0301458
ENSG00000229901.1	RP11-399E6.4	0	0	0	0	0	0	0.168974	0	0.172378	0	0	0	0	0
ENSG00000252563.1	RNA5SP45	0	0	0	0	0	0	0	0	0	0	0	0	0	0
ENSG00000127129.5	EDN2	0.139375	0.0283722	0.191104	0.148926	1.05158	1.04359	1.78727	2.03387	3.87446	3.42632	0.100826	0.0913832	0.142955	0.242582
ENSG00000127124.9	HIVEP3	0.580448	0.740488	0.894582	0.92023	1.99529	2.05163	2.08049	2.10107	2.33966	2.22446	1.65701	1.31624	1.48801	1.27818
ENSG00000230881.1	RP11-486B10.3	0	0	0	0	0	0	0.125615	0	0	0.121094	0	0	0	0
ENSG00000230638.3	RP11-486B10.4	0	0.0202183	0	0.0530632	0.0166526	0.030354	0.014473	0.0126031	0	0.0139522	0	0.0651204	0	0.0314302
ENSG00000264896.1	AL451006.1	0	0	0	0	0	0	0	0	0	0	0	0	0	0
ENSG00000227538.1	HNRNPFP1	0	0	0	0	0	0	0	0	0	0	0	0	0	0
ENSG00000228776.2	RP11-319C21.1	0	0	0	0	0	0	0	0	0	0	0	0	0	0
ENSG00000044012.3	GUCA2B	0	0.0389464	0	0	0.320778	0	0.0557585	0	0	0	0	0	0	0
ENSG00000197273.3	GUCA2A	0	0	0	0	0.0673126	0	0.0585024	0	0	0	0	0	0	0
ENSG00000198815.4	FOXJ3	8.99045	9.10408	9.10509	9.03875	10.2739	9.38892	9.15621	9.03295	8.84804	9.27829	8.93634	9.03921	10.3183	8.86184
ENSG00000227527.2	RP11-223A3.1	0.09874	0.281404	0.414625	0.138478	0.347663	0.158429	0.251799	0.175413	0.359621	0.19419	0.250005	0.509831	0.275698	0.218728
ENSG00000177181.10	RIMKLA	0.0109009	0.00517782	0	0.00339732	0.00426466	0.00777355	0.00370647	0.0032276	0.0113435	0.00714619	0	0.00833855	0	0
ENSG00000235002.1	RP11-157D18.2	0	0	0	0	0	0	0	0	0	0	0	0	0	0
ENSG00000066185.8	ZMYND12	0.16354	0.127112	0.0891855	0.194605	0.226839	0.254448	0.181984	0.303737	0.3713	0.277772	0.131751	0.341178	0.426978	0.411672
ENSG00000127125.7	PPCS	12.5418	9.94449	10.6224	10.9367	16.6874	17.334	14.0979	13.2251	13.8522	14.2378	11.5703	13.9775	11.739	11.5806
ENSG00000186409.10	CCDC30	0.137389	0.161429	0.170618	0.135215	0.0876968	0.103131	0.118016	0.0813581	0.112869	0.111399	0.0686572	0.0829698	0.292277	0.234932
ENSG00000230116.1	RP11-163G10.2	0	0	0	0	0	0	0	0	0	0	0	0	0	0
ENSG00000236876.2	TMSB4XP1	0.849833	0.363297	0	0.158913	0.398967	0	0	0.150974	0.176867	0.167135	0.107587	0.780089	0.406778	0.753016
ENSG00000200254.1	RNU6-536P	0	0	0	0	0	0	0	0	0	0	0	0	0	0
ENSG00000236180.2	RP11-163G10.4	0	0	0	0.21742	0	0	0	0.0688528	0	0.0762232	0	0	0.123676	0.0858546
ENSG00000171960.6	PPIH	7.14044	7.43149	6.76141	7.18644	7.68788	7.8904	7.13311	7.40401	8.16724	7.47122	6.57428	7.26202	9.02708	9.91857
ENSG00000234917.1	RP5-994D16.3	0.164263	0.195059	0.131384	0.15358	0.128526	0.175707	0.27926	0.340452	0.455819	0.215369	0.173294	0.125652	0.436808	0.363874
ENSG00000065978.13	YBX1	295.275	308.443	266.318	266.444	294.738	302.336	249.814	260.418	250.536	248.639	260.927	259.704	306.443	320.921
ENSG00000164007.6	CLDN19	0	0.00645502	0.0108696	0.00847066	0	0	0	0.0241425	0	0	0	0	0.0216828	0
ENSG00000117385.11	LEPRE1	35.7349	40.2305	39.0946	45.7129	31.3268	32.6061	38.5078	48.8658	35.8406	35.7799	46.5309	48.2248	24.0406	26.4649
ENSG00000164008.9	C1orf50	2.79951	2.52873	2.64202	2.60649	3.83559	3.83402	3.97877	3.63118	3.47386	3.31727	2.95837	2.60739	3.35468	3.82725
ENSG00000228452.1	RP5-994D16.9	2.22502	2.06569	2.10323	1.576	3.64017	2.95701	3.02617	3.1742	3.08714	2.65206	2.09127	1.85674	1.88261	2.46442
ENSG00000177868.7	CCDC23	8.50738	8.76369	8.65841	8.76677	10.0157	10.7342	10.7467	9.56876	10.7988	11.0852	7.05228	7.58556	7.14405	8.10997
ENSG00000164010.9	ERMAP	3.97438	3.4392	4.49775	4.34841	4.01121	3.63318	4.55722	4.11239	5.18434	4.94065	3.88957	4.46323	3.95763	3.83224
ENSG00000228192.3	RP11-342M1.3	0.282542	0.258824	0.48426	0.471727	0.284237	0.410164	0.205862	0.376455	0.462021	0.25799	0.332142	0.671542	0.225401	0.22353
ENSG00000164011.13	ZNF691	4.61839	4.73491	4.42545	4.5033	5.40255	5.08689	4.6177	5.1719	4.93279	4.51148	3.70489	3.79514	5.75151	5.53736
ENSG00000233708.1	RP11-342M1.7	0	0.0237013	0.0199554	0.0311023	0.0390427	0.0533748	0.0169663	0.0147742	0.0346162	0	0	0	0	0
ENSG00000237090.1	RP11-342M1.6	0.0246105	0	0	0	0	0.0526503	0	0	0	0	0	0	0	0
ENSG00000225099.1	ATP6V1E1P1	0.0479201	0.0682849	0.0574926	0.0448037	0	0.0512587	0.0488808	0	0	0	0.0303329	0	0.0382287	0
ENSG00000117394.15	SLC2A1	20.6054	19.7258	28.6572	30.0038	10.5946	10.8338	22.2525	21.389	25.7433	25.707	30.3665	29.1154	15.4421	18.4933
ENSG00000227533.1	SLC2A1-AS1	0.203717	0.110587	0.139664	0.108839	0.216325	0.300924	0.237488	0.224038	0.292746	0.24802	0.251761	0.222617	0.239907	0.182658
ENSG00000207256.1	RNU6-880P	0	0	0	0	0	0	0	0	0	0	0	0.349946	0	0
ENSG00000252803.1	RNU6-870P	0	0	0	0	0	0	0	0	0	0	0	0	0	0
ENSG00000186973.6	FAM183A	0.154845	0.0275813	0.0464442	0.0361937	0.045434	0.0828165	0	0.0343856	0	0.0380664	0.0735113	0.0888357	0.0926469	0.171505
ENSG00000117395.6	EBNA1BP2	24.4408	26.594	22.7152	20.3837	23.6624	23.6929	21.0328	21.6365	26.0816	24.1328	42.0791	42.2602	60.1606	68.7167
ENSG00000243710.3	WDR65	0.0748873	0.0615649	0.124403	0.0861749	0.0270439	0.0431333	0.0705126	0.0665192	0.2158	0.169938	0.134916	0.165244	0.873154	0.746503
ENSG00000199240.1	RNA5SP46	0	0	0	0	0	0	0	0	0	0	0	0	0	0
ENSG00000179178.6	TMEM125	0	0.0109314	0	0	0.162063	0.131292	0.0469504	0.109025	0	0.0452609	0	0.0176043	0.110157	0.0339866
ENSG00000253313.1	C1orf210	0	0	0.0774784	0.0201262	0.0252644	0.0460516	0	0.0191207	0.0224001	0	0	0	0.051518	0.0476844
ENSG00000066056.9	TIE1	0.0585006	0.0312607	0.00584888	0.013674	0.0858251	0.104294	0.174048	0.155891	0.0152189	0.0143815	0.0154292	0.00559371	0.097228	0.0809937
ENSG00000117400.10	MPL	0	0.0109262	0.0183987	0.014338	0.0359971	0.0328075	0	0.0272435	0	0	0.0291212	0.017596	0	0
ENSG00000234694.1	RP1-92O14.3	0.39496	0.211053	0.592321	0.323115	0.347663	0.686525	0.10072	0.39468	0.513745	0.388381	0.625013	0.339887	0.512011	0.601502
ENSG00000117399.9	CDC20	23.5384	17.7634	11.9686	11.0188	27.0436	28.9808	8.4118	12.3316	16.3627	18.5328	22.7142	19.9715	10.0916	9.80768
ENSG00000066322.8	ELOVL1	78.756	80.9623	100.175	91.6457	83.7384	81.5305	107.529	93.8482	109.073	106.74	82.4502	88.0808	76.3008	85.3622
ENSG00000159479.12	MED8	20.9873	20.8863	22.559	20.6944	18.3572	17.2599	21.2481	20.7969	19.2398	18.5965	22.7728	22.7795	15.9149	17.3907
ENSG00000229431.1	RP1-92O14.6	1.65177	2.51276	2.19596	1.7113	2.72455	2.38763	1.95811	3.88609	2.97311	2.63392	1.92155	1.38303	1.56701	1.0878
ENSG00000198198.9	SZT2	3.31589	3.74034	3.25536	3.23053	3.13152	3.418	3.89904	4.21651	3.66605	3.74022	3.61858	3.89977	3.9086	3.82074
ENSG00000229372.1	SZT2-AS1	0.0466861	0.0332632	0.168036	0.0872999	0.328763	0.0998774	0	0	0	0.0918168	0.147759	0.160705	0.0372443	0
ENSG00000178922.12	HYI	4.53594	3.78839	5.86531	4.31164	7.08344	6.91404	4.9739	3.98432	5.87391	5.35246	4.71355	4.58295	3.98045	4.36807
ENSG00000229348.1	HYI-AS1	0.538903	0.383961	0.215518	0.391888	0.843322	0.320249	0.0610786	0.212749	0.373855	0.235523	0.606434	0.206115	0.812063	0.265283
ENSG00000142949.12	PTPRF	31.1174	28.086	30.1305	24.3943	30.7722	30.2177	18.5305	13.5998	19.7846	16.9117	46.6167	45.4892	33.7378	32.712
ENSG00000066135.8	KDM4A	13.0295	13.1495	16.8131	16.0108	18.5284	20.1263	18.3559	19.5152	17.3863	17.5775	13.196	14.4072	22.8324	21.4199
ENSG00000236200.1	KDM4A-AS1	0.794292	0.602045	0.952959	0.679434	0.971902	1.08463	0.551637	0.540411	0.615509	0.731206	0.620449	0.504169	1.21338	1.2354
ENSG00000126091.15	ST3GAL3	3.65054	4.02492	4.93719	5.01971	3.47954	3.83387	3.05421	3.01334	3.85247	3.73476	3.62717	4.34946	4.96554	4.9745
ENSG00000229444.1	RP11-184I16.4	0.0695812	0.0495757	0.166961	0.0650561	0.16333	0.0744289	0.0709762	0.123612	0	0	0	0	0.166527	0.0770677
ENSG00000252201.1	RNU6-1058P	0	0	0	0	0	0	0	0	0	0	0	0	0	0
ENSG00000233674.2	RP11-184I16.3	0	0	0	0	0	0	0	0	0	0	0	0	0	0
ENSG00000224751.2	SHMT1P1	0	0	0	0.0232556	0	0	0	0	0	0	0	0	0.0992141	0.110197
ENSG00000117407.12	ARTN	0.208717	0.271174	0.751232	0.36733	1.02309	0.932433	1.36508	1.13418	1.52034	1.654	0.334175	0.493058	9.56922	9.43735
ENSG00000237950.1	RP11-7O11.3	0.117176	0.12523	0.210875	0.164334	0.48134	0.877379	0.418339	0.676538	0.426768	0.230449	0.407941	0.336124	1.35544	1.10316
ENSG00000117408.6	IPO13	12.8082	12.6067	13.7184	13.0437	17.5869	17.8553	18.9524	19.5775	18.2319	17.9168	14.5202	14.7037	31.1453	31.0178
ENSG00000132768.9	DPH2	11.2937	13.7046	13.6432	12.6627	13.7125	14.3679	11.895	12.0499	11.7754	12.3212	15.4396	17.7253	16.651	19.0346
ENSG00000117410.9	ATP6V0B	32.4305	38.3066	35.4089	34.9909	54.8672	52.3064	42.2619	40.3031	36.0143	34.9585	41.5529	44.1705	39.7982	43.7009
ENSG00000117411.12	B4GALT2	25.9479	26.8266	23.9495	23.7597	24.9493	25.5105	22.1596	23.2326	22.2016	21.9397	32.8003	35.0061	30.1476	31.9639
ENSG00000159214.8	CCDC24	1.3406	1.41312	1.46519	1.17615	4.4185	4.49844	3.42807	3.75184	2.60852	3.16927	1.81342	2.07555	3.56005	3.52905
ENSG00000196517.7	SLC6A9	5.59812	6.12485	6.13203	6.03839	8.46346	9.62162	4.67153	6.12442	7.83962	7.99294	7.02703	8.54272	11.3844	10.5723
ENSG00000230615.2	RP5-1198O20.4	0.30843	0.451713	0.997056	1.05736	0.402214	0.366575	0.183524	0.243525	0.285291	0.261168	0.395888	0.442371	0.498941	0.40804
ENSG00000227163.2	RP5-1198O20.5	0	0.0447134	0.150586	0	0	0	0	0	0.0653048	0	0.0397244	0	0	0
ENSG00000271647.1	KRT8P47	0	0	0	0	0	0	0	0	0	0	0	0	0	0
ENSG00000239560.2	RN7SL479P	0	0	0	0	0	0	0	0	0	0	0	0	0	0
ENSG00000171872.4	KLF17	0.198032	0.215356	0.487686	0.526225	0.0978623	0.089191	0.170107	0.120355	0.249456	0.256228	0.131949	0.179388	0.0249445	0.0461766
ENSG00000233514.1	RP11-570P14.1	0.271946	0.0645861	0.108757	0.0847537	0.106391	0.0969643	0.0924662	0	0.282988	0.267416	0.114759	0.104012	0.072316	0.200804
ENSG00000239275.1	RP4-675G8.2	0	0	0	0	0	0.109085	0	0.0905845	0	0	0	0	0	0
ENSG00000226804.4	RP4-675G8.3	0	0	0	0	0	0	0	0	0	0	0	0	0	0
ENSG00000200171.1	Y_RNA	0	0	0	0	0	0	0	0	0	0	0	0	0	0
ENSG00000238037.1	RP4-675G8.4	0	0	0	0	0	0	0	0	0	0	0.0753893	0	0	0
ENSG00000227994.1	RP5-891H21.1	0	0	0	0	0	0	0	0	0	0	0	0	0	0
ENSG00000271329.1	RP5-891H21.5	0	0.0584196	0.098373	0.0383308	0	0.0438532	0	0.0364159	0.0853229	0.080628	0.0519012	0.0470405	0.0327057	0.045408
ENSG00000178028.9	DMAP1	5.01248	5.02893	4.6292	4.19061	7.81204	7.48144	8.03807	7.97286	8.2728	8.46524	6.71462	7.40994	6.38871	5.71319
ENSG00000117419.10	ERI3	19.1185	19.0211	18.9395	20.0908	18.7883	19.5924	17.777	19.9642	19.8562	18.5452	20.7192	22.0502	26.4572	27.8605
ENSG00000233602.1	ERI3-IT1	0.0527198	0.0375622	0	0.147874	0.0618754	0.0563928	0.0537768	0	0.0548603	0	0.0667421	0.0604915	0.168231	0.0583922
ENSG00000252146.1	AL390776.1	0	0	0	0	0	0	0	0	0	0	0	0	0	0
ENSG00000199385.1	RNU6-369P	0	0	0	0	0	0	0	0	0	0	0	0	0	0
ENSG00000187147.13	RNF220	4.31488	4.2655	4.81648	4.46796	4.80572	4.89036	5.88214	5.88693	5.84438	5.77219	4.63872	5.39896	5.00496	5.40379
ENSG00000263381.1	MIR5584	0	0	0	0	0	0	0	0	0	0	0	0	0	0
ENSG00000126106.9	TMEM53	1.96609	2.21956	1.82029	1.96414	2.6131	2.41037	2.28024	2.28069	2.14868	2.19818	1.77869	2.11171	2.35629	2.39639
ENSG00000198520.6	C1orf228	0.360763	0.35251	0.64306	0.664965	0.955707	0.893076	0.588793	0.503565	0.58993	0.800729	0.567634	0.816062	1.21699	1.27865
ENSG00000199377.1	RNU5F-1	0	0	0	0.26078	0.327358	0	0	0	0	0.274273	0.176553	0	0	0
ENSG00000200169.1	RNU5D-1	0	0	0.675042	0.263029	0	0.300924	0	0	0	0.276638	0	0	0	0
ENSG00000142945.8	KIF2C	10.5626	9.20378	4.67731	5.14639	14.6063	14.2377	4.12231	6.18094	8.60567	9.37785	12.7509	12.9079	3.36631	3.14216
ENSG00000225721.1	RP11-269F19.2	0.170633	0.273541	0.153539	0.159536	0.100133	0.182521	0.0435135	0.0757831	0.266341	0.167791	0.216017	0.0489467	0.238218	0.141744
ENSG00000142937.7	RPS8	173.92	169.952	181.336	171.59	152.908	153.067	144.201	153.223	147.249	144.816	159.238	155.617	173.129	192.226
ENSG00000264294.1	SNORD55	0	0	0	0	0	0	0	0	0	0	0	0	0	0
ENSG00000200913.1	SNORD46	2.82406	3.12994	2.25879	0.880134	2.57794	1.67823	3.52083	2.78722	3.91829	3.08557	2.58208	1.44016	1.50195	1.04264
ENSG00000202031.1	SNORD38A	0	0.664314	2.23728	0	1.09431	1.49602	0.475541	1.6564	0	0.916856	2.06567	0.534918	1.48764	1.54906
ENSG00000207421.1	SNORD38B	0	0	0	0	0	0	0	0	0	0	0	0	0	0
ENSG00000234093.2	RPS15AP11	0.167352	0.0596179	0	0	0	0.0895055	0.0853535	0.0743257	0	0	0	0	0	0
ENSG00000142959.4	BEST4	0.366669	0.283964	0.286901	0.283202	0.336793	0.324004	0.374021	0.254893	0.248841	0.329208	0.111003	0.219507	0.343386	0.317834
ENSG00000173846.8	PLK3	16.4903	18.5259	21.8551	19.7767	13.7945	13.4953	14.027	11.6648	16.3399	14.6568	25.1454	25.8095	35.2754	36.7058
ENSG00000188396.2	TCTEX1D4	1.36726	1.06605	1.48563	1.49542	1.48359	1.73846	1.57887	1.21448	2.30864	1.8772	2.69435	2.30882	5.35082	3.65734
ENSG00000222009.4	BTBD19	5.62744	6.18265	5.85062	5.30481	3.96066	3.51055	5.33362	4.66098	6.68558	7.6943	7.38241	6.16979	16.3081	11.5109
ENSG00000117425.9	PTCH2	0.373933	0.298032	0.433422	0.373318	0.386802	0.447441	0.258597	0.337779	0.507828	0.592066	0.304896	0.334519	0.343814	0.273771
ENSG00000202444.1	RNU5E-6P	0	0	0	0	0	0	0	0	0	0	0	0	0	0
ENSG00000226499.1	RP5-882O7.1	0	0.143525	0	0.188341	0	0	0.205481	0.178932	0.209621	0.396172	0.255021	0	0.321405	0
ENSG00000070785.12	EIF2B3	15.4106	14.4029	12.2617	13.506	12.511	11.6089	12.0987	12.2978	12.5099	12.0324	14.7373	13.9047	12.1057	13.3271
ENSG00000266294.1	AL136380.1	0	0	0	0	0	0	0	0	0	0	0	0	0	0
ENSG00000253039.1	RNA5SP47	0	0	0	0	0	0	0	0	0	0	0	0	0	0
ENSG00000229815.1	CCNB1IP1P1	0	0.0277127	0	0	0	0	0	0	0	0	0.0246206	0	0	0
ENSG00000232369.1	RP5-882O7.4	0.0663284	0	0	0	0	0	0	0	0	0	0.0419851	0	0	0
ENSG00000268949.1	MRPS17P1	0	0.00742843	0	0	0.0122367	0.0334573	0	0	0	0	0.00659958	0.011963	0.0083175	0
ENSG00000126107.10	HECTD3	15.9279	16.2166	14.097	13.5038	14.741	14.8649	17.8471	16.8715	17.4976	18.3552	14.3624	15.0308	20.8957	20.1548
ENSG00000126088.8	UROD	30.8605	33.1175	25.4733	25.7583	32.374	32.7585	35.1995	34.3299	37.0881	34.7935	25.2739	27.1046	34.458	36.2815
ENSG00000162415.6	ZSWIM5	0.113348	0.276889	0.233127	0.484467	0.532133	0.617774	0.616646	0.613685	0.174117	0.143306	0.0512488	0.080512	0.0559774	0.0657612
ENSG00000264650.1	AL359473.1	0	0	0	0	0.736555	0	0	0	0	0	0	0	0	0
ENSG00000234315.1	OSTCP5	0	0	0	0	0	0	0	0	0	0	0	0	0	0
ENSG00000221707.2	AL592294.1	0	0	0	0	0	0	0	0	0	0	0	0	0	0
ENSG00000186603.4	HPDL	0.217195	0.154749	0.173721	0.20307	0.276157	0.309769	0.166162	0.241157	0.113007	0.0533943	0.446817	0.498426	0.476492	0.641505
ENSG00000132781.13	MUTYH	2.07873	2.65284	2.17347	1.86549	3.36076	3.05404	2.72502	2.81046	2.67568	2.91428	2.06091	2.81622	2.45086	2.25616
ENSG00000132773.7	TOE1	4.52252	5.87635	4.92618	5.00733	6.09015	6.00882	4.09118	5.42318	4.94145	5.20789	4.35432	4.73857	5.2979	4.75867
ENSG00000070759.12	TESK2	0.518742	0.611515	0.509208	0.529098	0.830221	0.756658	0.75042	0.770754	0.785168	0.788337	0.44776	0.692611	0.790042	0.950628
ENSG00000238945.1	snoU13	0	0	0	0	0	0	0	0	0	0	0	0	0	0
ENSG00000236872.1	RP11-291L19.1	0	0	0	0	0	0	0	0	0	0	0	0	0	0
ENSG00000236624.4	CCDC163P	0.603668	0.607208	0.497039	0.664011	0.708504	0.772338	0.470884	0.504671	0.591226	0.62853	0.779214	0.814891	0.944279	0.603068
ENSG00000132763.10	MMACHC	2.95574	2.9249	2.40352	2.8147	3.99583	3.70032	4.02	3.57841	4.6478	4.24134	4.06758	3.8939	5.05654	4.65602
ENSG00000117450.9	PRDX1	186.453	201.01	177.266	178.638	286.376	283.363	258.604	231.192	233.426	219.064	220.112	232.44	193.03	204.33
ENSG00000234379.1	HMGB1P48	0	0	0	0	0	0	0	0	0	0	0	0	0	0
ENSG00000117448.9	AKR1A1	21.6024	21.016	22.4929	22.0159	37.2332	37.5132	27.4217	26.8787	24.9167	24.5122	23.0129	24.151	23.0058	23.2434
ENSG00000132780.12	NASP	10.668	11.6353	10.7217	10.8683	12.6315	13.4611	10.3239	12.9084	11.7972	12.4444	8.73294	9.71663	8.6549	9.0569
ENSG00000159588.10	CCDC17	0.206231	0.258889	0.153169	0.238728	0.484092	0.294132	0.290505	0.383819	0.245262	0.212452	0.155407	0.19156	0.313377	0.30456
ENSG00000159592.6	GPBP1L1	13.2765	13.6822	16.4869	16.4892	15.9428	15.8921	17.6583	17.1941	16.8399	16.984	12.7086	13.5158	14.8995	15.1231
ENSG00000225447.1	RPS15AP10	0	0.243466	0.204987	0.0798726	0	0.4569	0.174282	0.303529	0.26669	0.16801	0.10815	0.196043	0.0681512	0
ENSG00000234329.1	RP11-767N6.2	0.289892	0.32457	0.745287	0.619519	0.631867	0.354387	0.549165	0.735712	0.430946	0.733019	0.419425	0.570217	0.429491	0.321083
ENSG00000159596.6	TMEM69	10.3694	10.7628	10.8837	10.5457	11.0082	11.3638	8.72117	8.86606	9.81581	10.2098	11.1626	11.7138	9.64925	10.181
ENSG00000197429.6	IPP	3.80505	2.88049	2.61016	2.6682	6.70911	5.77546	4.38447	4.25613	4.03286	3.63773	4.49373	4.85108	3.41496	3.13157
ENSG00000230896.1	RP11-767N6.7	1.41885	1.01091	1.1785	0.663289	2.81812	3.32727	2.44927	1.89046	1.64682	1.71719	2.03803	1.75324	1.48018	1.32974
ENSG00000236111.4	RP11-630I5.1	0.0479201	0	0.0574926	0	0	0.0512587	0	0	0.0498657	0.0471218	0	0	0	0
ENSG00000086015.16	MAST2	17.9967	19.4727	23.0978	22.0439	17.7817	17.5533	15.729	15.5662	16.8952	16.8536	17.9163	17.7738	15.299	15.2894
ENSG00000232467.2	TMA16P2	0	0.0773744	0	0	0	0	0	0	0	0	0	0	0	0
ENSG00000117461.10	PIK3R3	2.9377	2.75644	3.36132	3.54163	3.35806	3.75629	4.81364	4.90922	4.30896	4.28507	3.67331	4.85858	4.5515	4.3886
ENSG00000226957.1	RP4-533D7.4	0	0	0	0	0	0	0	0.0446642	0	0	0	0	0	0
ENSG00000233114.2	RP4-533D7.3	0	0	0	0	0	0	0	0	0	0	0	0	0	0
ENSG00000227857.2	RP4-533D7.5	0.0962642	0.068587	0.230988	0.180008	0	0.102971	0.0981942	0.171015	0	0.189321	0.121868	0.22091	0.0767958	0.426487
ENSG00000117472.5	TSPAN1	0.427574	0.34395	0.711562	0.51583	0.275196	0.295073	0.661255	0.673832	1.16257	1.12573	0.253188	0.31652	0.220066	0.351365
ENSG00000250719.1	RP11-322N21.2	0	0	0	0	0	0	0	0	0	0	0	0	0	0
ENSG00000085998.9	POMGNT1	18.7722	21.9142	19.2318	18.9941	34.8534	36.3767	28.6863	30.007	31.43	29.9174	24.7127	25.4157	22.2714	24.2214
ENSG00000171357.5	LURAP1	0.72167	0.915492	0.67577	0.806394	0.950291	0.696637	1.49023	1.17261	1.13561	1.38468	0.568226	0.888645	0.870601	0.857805
ENSG00000085999.7	RAD54L	3.57628	3.57596	1.85279	1.74785	3.37458	2.87995	1.51308	1.98541	2.65367	2.81736	2.14155	2.26158	1.23198	1.53041
ENSG00000132128.12	LRRC41	22.9516	25.4251	27.7662	27.2764	27.4619	27.7828	29.0075	30.1967	32.3687	29.7422	24.1776	26.4473	23.5825	24.2426
ENSG00000173660.7	UQCRH	59.9364	57.7312	57.2827	52.3763	85.9593	81.3674	58.2537	58.7976	53.2531	51.7359	64.9042	66.2189	50.5144	53.4214
ENSG00000117481.6	NSUN4	3.22944	3.48985	3.69886	3.5671	4.15213	4.28301	4.04502	4.33368	4.25885	4.40725	3.18583	3.2987	4.03665	3.7007
ENSG00000225779.1	RP4-603I14.3	0	0	0	0	0	0	0.0899672	0	0	0.0867296	0	0	0	0
ENSG00000117480.11	FAAH	0.787626	0.887826	1.12831	1.06614	0.855423	1.03112	1.1032	1.27393	1.87163	1.59525	0.520882	0.741871	1.64118	1.40621
ENSG00000232022.2	RP5-1109J22.1	0.136399	0.194366	0.204558	0.0956468	0.780425	0.802463	0.59132	0.439198	0.603234	0.469446	0.464074	0.254324	0.0680088	0.132191
ENSG00000224863.1	RP5-1109J22.2	0.0289048	0	0	0	0	0.0618373	0.0884531	0.0513499	0.0300784	0.113693	0.0182964	0.0663317	0.0691774	0
ENSG00000225667.1	LINC00505	0.276556	0.262723	0.4424	0.430951	1.83931	1.47912	1.22244	1.96522	1.24706	1.26909	0.700226	0.317324	0.147083	0.102104
ENSG00000197587.6	DMBX1	0.022537	0.0321146	0.0405585	0.0105357	5.02567	5.38795	5.55181	6.14573	2.43901	2.54858	0	0.0129296	0.0449478	0.0374428
ENSG00000269956.1	MKNK1-AS1	0.0667353	0.0950961	0	0.0249581	0.203645	0.228431	0.0680733	0.142268	0.0972228	0.0787484	0.0168971	0.0306293	0.0638866	0.0443494
ENSG00000162456.5	KNCN	0	0	0	0	0.0272604	0	0.0118462	0.0206313	0.0483395	0.0228398	0	0	0	0
ENSG00000079277.15	MKNK1	2.5953	2.95397	3.07973	2.8505	5.43625	5.03685	4.43976	4.13587	4.25956	4.06101	2.78071	2.77348	2.88116	2.70862
ENSG00000142961.10	MOB3C	4.45705	5.59659	4.71868	4.36834	5.84613	5.93587	6.60018	5.62004	6.22228	6.15112	3.3939	3.76595	1.99346	1.82068
ENSG00000123472.8	ATPAF1	4.92332	4.36727	4.26563	3.82606	6.04929	5.38363	5.51069	6.347	6.90702	6.64615	3.12736	3.0464	4.19469	4.18088
ENSG00000159658.6	EFCAB14	17.6219	18.6371	16.5165	16.4479	22.0086	22.4548	20.1023	19.4639	19.7788	20.7164	18.7164	19.95	15.8173	16.5548
ENSG00000233647.2	RP11-8J9.1	0	0.0498948	0	0	0	0	0	0.0622039	0.145745	0	0	0	0.0558665	0.0775639
ENSG00000186118.7	TEX38	0	0.0150492	0	0	0.0743706	0.0451872	0.0646366	0	0	0	0.0534801	0.0242358	0.0337007	0
ENSG00000228237.1	EFCAB14-AS1	0.167638	0.0398133	0.0670418	0.156736	0.131167	0.179318	0.170999	0.0992707	0	0.219794	0.176855	0.128234	0.0445784	0.0618917
ENSG00000236476.2	RP11-8J9.5	0	0	0	0	0	0	0	0	0	0	0	0	0	0
ENSG00000142973.8	CYP4B1	0	0	0	0	0.0221456	0.0504584	0.0192471	0.0419009	0	0.00927723	0.00597186	0.0108252	0	0
ENSG00000154198.10	CYP4Z2P	0	0	0	0	0	0	0	0	0	0	0	0	0	0
ENSG00000238145.2	RP11-346M5.1	0	0	0	0	0	0	0	0	0	0	0	0	0	0
ENSG00000187048.8	CYP4A11	0	0	0	0	0	0	0	0	0	0	0	0	0	0
ENSG00000186377.6	CYP4X1	0	0	0	0	0.260462	0.284859	0.0113185	0.00985618	0.0346398	0.0654674	0	0.0127318	0.0354081	0.01229
ENSG00000259832.1	RP11-346M5.6	0	0	0	0	0	0	0	0	0	0	0	0	0	0
ENSG00000261196.1	RP11-346M5.5	0	0	0	0	0	0	0	0	0	0	0	0	0	0
ENSG00000261593.1	RP11-346M5.4	0	0	0	0	0	0	0	0	0	0	0	0	0	0
ENSG00000261290.1	RP11-346M5.3	0	0	0	0	0	0	0	0	0	0	0	0	0	0
ENSG00000186160.4	CYP4Z1	0	0	0	0	0.0767553	0	0	0	0	0.0321543	0	0	0.013043	0
ENSG00000225154.2	RP11-184J23.2	0	0	0	0	0	0	0	0	0	0	0	0	0	0
ENSG00000225506.2	CYP4A22-AS1	0.141731	0.176718	0.127532	0.198771	0.706965	0.758027	0.325288	0.409155	0.331842	0.55748	0.224285	0.325249	0.141334	0.196226
ENSG00000162365.7	CYP4A22	0	0	0	0	0	0	0	0	0	0	0	0.0127492	0	0
ENSG00000225514.1	MTND1P34	0	0	0	0	0	0	0	0	0	0	0	0	0	0
ENSG00000224805.2	LINC00853	0.14811	0.175877	0	0.0461593	0.231775	0.211238	0.0503598	0.39468	0.359621	0.339833	0.156253	0.113296	0.196927	0.109364
ENSG00000162366.3	PDZK1IP1	0.521956	0.808449	2.50488	1.97326	0.239713	0.364122	0.53242	0.383	1.08629	0.758733	0.402216	0.807213	0.724166	0.879741
ENSG00000162367.7	TAL1	0	0.00814967	0.0137233	0.00534723	0.214796	0.25694	0.233353	0.238765	0.0654651	0.0449912	0.0144807	0	0.0228126	0.0316726
ENSG00000226252.1	RP1-18D14.7	0	0	0	0	0	0.0259468	0	0.0143642	0	0	0	0	0	0
ENSG00000123473.11	STIL	2.72133	2.71703	1.94393	1.89153	3.57741	3.47587	1.89473	2.05943	2.40798	2.80363	3.15049	2.58325	1.46398	1.12534
ENSG00000162368.9	CMPK1	28.686	22.9062	24.5059	21.6294	30.0409	25.136	26.5766	25.4881	25.5042	24.5767	27.5404	25.083	16.9043	15.6652
ENSG00000225762.1	RP11-511I2.2	0.0675643	0.0962774	0.243183	0	1.03087	1.0118	0.551351	1.14028	4.92152	4.4514	0.256605	0.232573	0.215601	0
ENSG00000186790.4	FOXE3	0.0164816	0.0469717	0	0.0154098	0.0580316	0.0705195	0.0672482	0.0731996	0.0686031	0.0486211	0	0	0.0131484	0.0182549
ENSG00000237424.1	FOXD2-AS1	0.546277	0.620891	0.592982	0.522912	4.59488	5.63467	4.85586	5.45312	9.44721	9.36224	0.946798	0.835743	0.840469	0.921987
ENSG00000186564.5	FOXD2	0.132628	0.11439	0.0837485	0.124003	0.991317	0.963213	1.0823	0.961068	1.96124	1.94942	0.154649	0.15218	0.155924	0.115973
ENSG00000271355.1	RP4-666O22.3	0	0	0	0	0	0	0	0	0	0	0	0	0	0
ENSG00000229554.2	RPL21P24	0	0	0	0	0	0	0	0	0	0	0	0	0	0
ENSG00000221346.1	AL356458.1	0	0	0	0	0	0	0	0	0	0	0	0	0	0
ENSG00000227883.1	ATP6V0E1P4	0	0	0	0	0	0	0	0	0	0	0	0	0	0
ENSG00000221447.1	AL591415.1	0	0	0	0	0	0	0	0	0	0	0	0	0	0
ENSG00000227947.1	RP11-543D5.1	0	0	0	0	0.939899	1.02794	0.081688	0.213402	2.12501	1.61434	0	0	0	0
ENSG00000269113.3	TRABD2B	0.524253	0.555327	0.512088	0.546549	2.10726	2.16867	1.17364	1.71021	7.372	7.16709	1.50652	1.10725	0.599584	0.729678
ENSG00000223814.1	RP11-543D5.2	0	0	0	0	0	0	0	0	0	0	0	0	0	0
ENSG00000273395.1	FLJ00388	0	0	0	0	0	0	0	0	0	0	0	0	0	0
ENSG00000225028.1	RP11-330M19.1	0.0361191	0.0514687	0.0650013	0.0337701	0.105979	0.0965887	0.0736864	0.0481246	0.187928	0.213104	0.0914518	0.0621653	0.0432215	0.0800106
ENSG00000226133.1	RP4-683M8.2	0	0	0	0	0.102683	0.155975	0.148739	0.0518088	0.364166	0.200741	0	0	0	0
ENSG00000231413.1	RP11-193P11.3	0	0	0	0	0	0.119545	0	0	0	0	0	0	0	0
ENSG00000237180.1	CYP46A4P	0	0	0	0	0.143449	0	0	0	0.254371	0	0	0	0	0
ENSG00000242267.2	SKINTL	0	0	0.0389576	0.0151798	0.0952758	0.0521002	0.0496834	0.0288428	0.0337896	0.0957909	0	0	0	0
ENSG00000269709.1	AL109659.1	0	0	0	0	0	0	0	0	0	0	0	0	0	0
ENSG00000223720.1	RP5-1024N4.2	0	0	0	0	0	0	0	0	0.125772	0	0	0	0	0
ENSG00000117834.8	SLC5A9	0.0215878	0.020508	0	0.0134559	0.0929018	0.123156	0.139464	0.223715	0.59156	0.799595	0.00910989	0	0.0459251	0.00797018
ENSG00000272491.1	RP5-1024N4.4	0	0	0.0233886	0.0364532	0.0457597	0.0208525	0	0.0346321	0.0811434	0.115018	0.0123397	0.0223681	0	0.0431837
ENSG00000132122.7	SPATA6	0.580373	0.519839	0.517258	0.501287	0.869295	0.975555	0.625839	0.761008	0.488901	0.635929	0.570298	0.887906	0.771665	0.624452
ENSG00000224986.2	PPP1R8P1	0	0.0222711	0.0375023	0	0	0.100308	0	0	0	0.12295	0	0	0	0
ENSG00000206700.1	RNU6-723P	0	0	0	0	0	0	0	0	0	0	0	0	0	0
ENSG00000235105.1	RP11-329A14.1	0.0778844	0.0924861	0.062295	0.0970925	0.0914102	0.166621	0.052964	0.161423	0.0540311	0.025529	0.115033	0.0595772	0.0414221	0.0575096
ENSG00000223175.1	RNU4-61P	0	0	0	0	0	0	0	0	0	0	0	0	0	0
ENSG00000232514.1	RP11-329A14.2	0	0	0	0	0	0	0	0	0	0	0	0	0	0
ENSG00000186094.12	AGBL4	0	0	0	0	0	0	0	0.00384444	0	0	0	0	0.00690551	0.0191749
ENSG00000162373.8	BEND5	0	0	0	0	0	0	0	0	0	0	0	0	0	0.0507176
ENSG00000229846.1	RP11-141A19.1	0	0	0	0	0	0	0	0	0	0	0	0	0	0
ENSG00000239144.1	snoU13	0	0	0	0	0	0	0	0	0	0	0	0	0	0
ENSG00000230114.1	RP11-141A19.2	0	0	0	0	0	0	0	0	0	0	0	0	0	0
ENSG00000225623.1	AGBL4-IT1	0	0	0	0	0	0	0	0	0	0	0	0	0	0
ENSG00000237478.2	RP5-926E3.1	0	0	0	0	0	0	0	0	0	0	0	0	0	0
ENSG00000215887.5	ZNF859P	0	0	0	0	0	0	0	0	0	0	0	0	0	0
ENSG00000221746.1	AL645730.1	0	0	0	0	0	0	0	0	0	0	0	0	0	0
ENSG00000227839.1	AL645730.2	0	0	0	0	0	0	0	0	0	0	0	0	0	0
ENSG00000233595.2	MTND2P29	0	0	0	0	0	0	0	0	0	0	0	0	0	0
ENSG00000162374.12	ELAVL4	0	0	0	0	0	0	0.00959857	0	0	0	0.00297818	0	0	0
ENSG00000230828.1	RP11-492I2.1	0	0	0	0	0	0	0	0	0	0	0	0	0	0
ENSG00000237337.1	RP11-567C20.2	0	0	0	0	0	0	0	0	0	0	0	0	0	0
ENSG00000233407.1	RP11-567C20.3	0	0	0	0	0	0	0	0	0	0	0	0	0	0
ENSG00000234080.2	RP11-183G22.1	0	0	0	0	0	0	0	0	0	0	0	0	0	0
ENSG00000229316.1	HMGB1P45	0	0	0	0	0	0	0	0	0	0	0	0	0	0
ENSG00000225671.2	FCF1P6	0	0	0.0658024	0	0	0	0.055946	0	0.0570731	0	0	0	0	0
ENSG00000142700.7	DMRTA2	0.0303568	0.0360481	0.230666	0.0851479	0.736327	0.508724	0.144505	0.215717	0.0210595	0.0895534	0.0192155	0.0464425	0.379407	0.683669
ENSG00000271782.1	RP5-850O15.4	0	0	0	0.10936	0	0	0	0.207792	0	0.115018	0	0	0	0.129551
ENSG00000185104.15	FAF1	9.8465	9.12722	8.29469	7.73943	9.98457	9.69016	9.31655	9.42368	9.61395	10.0727	8.4228	8.48063	8.42895	8.92803
ENSG00000225767.1	RP5-850O15.3	0	0	0	0	0	0	0	0	0	0	0	0	0	0
ENSG00000202140.1	Y_RNA	0	0	0	0	0	0	0	0	0	0	0	0	0	0
ENSG00000207194.1	RNU6-1026P	0	0	0	0	0	0	0	0	0	0	0	0	0	0
ENSG00000252825.1	RNU6-1253P	0	0	0	0	0	0	0	0	0	0	0	0	0	0
ENSG00000230585.2	PHBP12	0.160955	0.229356	0.193107	0.376218	0	0.344337	0.123136	0.0357423	0.16749	0.118705	0.0509412	0.092341	0.128403	0.0445682
ENSG00000237130.1	MRPS6P2	0	0	0	0	0	0	0	0	0	0	0	0	0	0
ENSG00000123080.6	CDKN2C	4.57342	3.80509	3.2332	3.53115	5.40229	6.07035	2.73887	3.10139	5.4653	4.75837	2.95095	2.49403	3.0051	3.61666
ENSG00000265538.1	MIR4421	0	0	0	0	0	0	0	0	0	0	0	1.08534	0	0
ENSG00000204006.4	C1orf185	0	0	0	0	0	0.0318787	0.0303999	0	0	0	0	0	0.0237751	0.0330089
ENSG00000200262.1	Y_RNA	0	0	0	0	0	0	0	0	0	0	0	0	0.236671	0
ENSG00000213478.2	CFL1P2	0	0.0679854	0	0	0	0.0510338	0	0	0	0	0	0.0547431	0	0.0528432
ENSG00000239101.1	AL162430.2	0	0	0	0	0	0	0	0	0	0	0	0	0	0
ENSG00000221492.1	AL162430.1	0	0	0	0	0	0	0	0	0	0	0	0	0	0
ENSG00000203356.2	RP11-296A18.3	0.0275854	0.0196543	0.0165479	0.0386872	0.0485641	0.044261	0.0281385	0.049006	0.0574109	0.0542518	0.0349225	0.031652	0.0440131	0.0763837
ENSG00000238618.1	snoU13	0	0	0	0	0	0	0	0	0	0	0	0	0	0
ENSG00000123091.4	RNF11	27.0622	22.6552	26.0097	24.4032	35.0253	29.7527	28.9909	27.7243	34.0129	31.463	26.0226	25.8584	28.0434	28.4226
ENSG00000233406.4	RP11-296A18.5	0.0372955	0	0	0	0	0.0398939	0	0.0993841	0	0.0366742	0.0236076	0.0855869	0	0.165233
ENSG00000236434.2	RP11-296A18.6	0	0.0534506	0	0	0.088048	0	0	0.0666369	0.0780656	0	0.14246	0	0	0
ENSG00000085831.11	TTC39A	0.118515	0.126661	0.125462	0.10429	0.22501	0.205073	0.30934	0.201256	0.206755	0.178239	0.110322	0.0639936	0.0723006	0.0733551
ENSG00000261664.1	RP11-275F13.1	0	0	0	0	0	0.0285656	0	0	0	0	0	0	0	0
ENSG00000085832.12	EPS15	9.55972	8.91119	10.282	10.522	10.3373	10.161	12.1143	12.4071	11.5714	12.541	8.98651	9.06973	8.7986	8.3816
ENSG00000232027.2	RP11-275F13.3	0	0.0730398	0.0819946	0.159745	0.160423	0.109656	0.139426	0.21247	0.0711173	0.0672041	0.02163	0.196043	0.054521	0.0378479
ENSG00000206595.1	RNU6-877P	0	0	0	0	0	0	0	0	0	0	0	0	0	0
ENSG00000238140.1	RP11-253A20.1	0.0481321	0	0	0	0.112982	0	0.0490971	0.0855075	0.100173	0	0	0	0.0767958	0
ENSG00000227070.1	RP11-191G24.1	0.205674	0.0976932	0.082253	0.192298	0.160928	0.0733343	0.0699325	0.548074	0.356707	0.269664	0.347171	0.314658	0.0546928	0.227803
ENSG00000252032.1	RNU6-1281P	0	0	0	0	0	0	0	0	0	0	0	0	0	0
ENSG00000227742.1	CALR4P	0.0689928	0.0737347	0.0827747	0.193518	0	0	0.105564	0.0612834	0.107691	0.135687	0.0655074	0	0	0.038208
ENSG00000117859.14	OSBPL9	7.16087	7.14521	6.78914	6.57373	8.88136	8.55043	7.3588	7.44646	8.44977	8.17151	8.82937	8.60247	6.86316	7.0386
ENSG00000236973.2	GAPDHP51	0	0	0	0	0	0	0	0	0	0	0	0	0	0
ENSG00000232846.1	SLC25A6P3	0	0	0	0	0	0	0	0	0	0	0	0	0	0
ENSG00000212624.1	SNORA26	0	0	0	0	0	0	0	0.237599	0	0	0	0	0	0
ENSG00000078618.15	NRD1	37.6575	37.0562	44.1389	40.7309	41.3504	41.1724	39.8961	39.3705	40.8539	40.8845	37.7494	40.2728	41.0507	38.4492
ENSG00000266993.1	RP4-657D16.3	0.328894	0.312443	0.328828	0.102502	0.300231	0.488622	0.428679	0.568055	0.323233	0.35935	0.138791	0.188689	0.233225	0.182141
ENSG00000272175.1	RP4-657D16.6	0	0	0	0	0	0	0	0	0	0	0.221321	0	0.0929778	0
ENSG00000212076.1	MIR761	0	0	0	0	0	0	0	0	0	0	0	0	0	0
ENSG00000230604.2	TSEN15P2	0	0	0	0	0	0	0	0.0809694	0.0948562	0	0	0	0	0
ENSG00000212174.1	Y_RNA	0	0	0	0	0	0.45334	0	0	0	0	0	0	0	0
ENSG00000265769.1	AL589663.1	0	0	0	0	0	0	0	0	0	0	0	0	0	0
ENSG00000169213.6	RAB3B	22.4248	17.8456	18.5367	15.9493	11.3107	11.6158	17.862	13.7465	13.3941	13.2667	27.4934	22.1243	17.9464	16.1785
ENSG00000200839.1	RNA5SP48	0	0	0	0	0	0	0	0	0	0	0	0	0	0
ENSG00000229032.1	RP11-91A18.1	0	0	0	0	0	0	0	0	0	0	0	0	0	0
ENSG00000264613.1	RN7SL290P	0	0	0	0	0	0	0	0	0	0	0	0	0	0
ENSG00000117862.7	TXNDC12	25.7832	24.1029	25.7673	24.6192	33.6478	31.8588	26.4927	25.6651	26.5962	25.6189	29.4599	31.7399	20.4469	21.4877
ENSG00000198841.3	KTI12	10.7763	11.4356	12.1523	11.6242	7.75403	8.26855	8.95315	9.09862	8.9156	8.35013	10.3886	11.4692	10.0551	10.8181
ENSG00000223390.1	RP11-91A18.4	0.256957	0.0915393	0.565193	0	0.150791	0.18324	0.0436848	0.0760815	0.044565	0.210564	0.135542	0.0982789	0.0683301	0.142302
ENSG00000228369.2	TXNDC12-AS1	0	0	0.100134	0.234102	0.195912	0.0892766	0.0851352	0.0741356	0.0868504	0	0.158491	0	0.0665825	0.0924419
ENSG00000134717.13	BTF3L4	6.26985	4.5946	6.57308	5.47704	7.30146	6.20816	5.77093	6.27683	6.15223	6.29863	5.35454	5.54016	6.4544	6.17618
ENSG00000157077.10	ZFYVE9	8.15102	7.44755	7.35746	7.29534	5.72885	5.92834	7.01399	7.30836	7.30271	7.70763	7.85693	8.08617	8.97927	8.99533
ENSG00000241745.2	RN7SL788P	0	0	0	0	0	0	0	0	0	0	0	0	0	0
ENSG00000228407.2	RP4-800M22.1	0.287943	0.205156	0.575771	0.269217	0.11265	0.308004	0.0979054	0.341024	0.099878	0.471911	0.36453	0.440521	0	0.106308
ENSG00000223429.1	RP4-800M22.2	0	0	0	0	0	0	0	0	0	0	0	0	0	0
ENSG00000224255.2	PDCL3P6	0.0462232	0	0.0554567	0	0	0	0.0471499	0	0	0.0454532	0	0.0530372	0	0
ENSG00000236004.2	RP4-800M22.4	0	0	0	0	0	0	0	0	0	0	0	0	0	0
ENSG00000237663.2	DNAJC19P7	0	0	0	0	0	0	0	0	0	0	0	0	0	0
ENSG00000213735.2	ANAPC10P1	0	0	0	0	0	0	0.0598702	0	0	0	0	0	0	0
ENSG00000154222.10	CC2D1B	6.67832	7.34683	8.35733	7.65736	11.182	11.2256	11.1582	10.711	10.4129	9.67282	7.83966	8.24264	8.82041	9.1146
ENSG00000272100.1	RP11-155O18.6	0.250385	0.0594655	0.100134	0.234102	0.489781	0.624936	0.681081	0.444814	0.521103	0.410358	0.264152	0	0.332913	0.184884
ENSG00000224680.4	PLA2G12AP1	0.17236	0.327479	0.275721	0.322303	0.202293	0.614562	0.234421	0.204134	0.298931	0.395475	0.290939	0.263692	0.183336	0.254541
ENSG00000085840.8	ORC1	2.83231	3.03434	1.74865	1.70098	3.21499	3.3724	1.11768	1.83637	1.8824	2.25656	1.98911	2.49075	1.27819	1.44259
ENSG00000134748.12	PRPF38A	4.81602	4.69705	4.91308	4.85873	5.60501	5.27494	4.77726	5.31788	4.87351	5.17818	4.95789	5.47303	4.51381	5.00201
ENSG00000134744.9	ZCCHC11	2.12131	1.8645	1.90457	1.69518	2.66231	2.62897	2.12685	2.50521	2.43175	2.40095	2.25962	2.51493	2.28533	2.17551
ENSG00000239063.1	snoU13	0	0.287049	0	0.753366	2.36425	0.430952	0.410961	0.715729	0.419241	1.18852	0	0	0	0
ENSG00000272371.1	RP11-25O10.2	0	0	0	0	0	0	0	0	0	0	0.0905994	0	0.0570916	0
ENSG00000236290.1	EEF1GP7	0	0	0	0	0	0	0	0	0.0483052	0	0	0	0	0
ENSG00000116157.5	GPX7	6.71584	6.99867	4.93168	5.93626	8.04069	7.8443	8.24814	8.48527	6.94834	7.32509	9.84582	11.8909	3.80269	5.15132
ENSG00000182183.10	FAM159A	0.0130118	0	0.0624441	0	0.0152715	0	0.0132727	0	0.0135401	0	0	0	0.0311409	0.0576472
ENSG00000162377.4	SELRC1	15.0151	15.4397	15.617	15.2385	13.8787	13.806	12.1931	12.7348	12.7631	12.5656	15.4809	16.6396	16.6002	16.7931
ENSG00000233664.1	NDUFS5P3	0	0	0	0	0	0	0	0	0	0	0	0	0	0.112601
ENSG00000239640.2	RN7SL62P	0	0	0	0	0	0	0	0	0	0	0	0	0	0
ENSG00000162378.8	ZYG11B	4.58245	3.71234	3.37118	3.60071	5.38293	5.49264	5.7	5.64137	5.98854	5.68638	4.14089	4.31856	4.28031	3.68007
ENSG00000252018.1	RNU2-30P	0	0	0	0	0.271637	0	0	0	0	0.227588	0	0	0	0
ENSG00000228929.1	RP11-159C21.4	0.573777	0.45991	0.516296	0.335289	0.420889	0.230157	0.731601	0.318539	0.149268	0.211582	0.680989	0.576066	0.114434	0.397195
ENSG00000206627.1	RNU6-969P	0	0	0	0	0	0	0	0	0.323414	0	0.19673	0	0.495881	0
ENSG00000203995.5	ZYG11A	0	0	0	0	0.0163191	0	0	0	0.00723445	0	0	0	0	0
ENSG00000242391.2	RP4-631H13.2	0	0	0	0	0	0	0	0	0.0893645	0	0	0	0	0
ENSG00000121310.12	ECHDC2	1.39355	1.47619	0.534609	0.565221	2.968	2.91449	2.81983	2.95719	2.96229	3.27933	1.1983	1.13329	1.01436	0.886487
ENSG00000230953.2	RP4-631H13.6	1.86478	1.99294	0.894913	0.348701	3.50179	2.19416	2.66303	3.97537	3.29883	2.5672	0.944305	1.71174	0.743822	0
ENSG00000231866.2	RP4-631H13.4	0	0	0	0	0	0	0.190216	0.16564	0	0	0.118038	0	0	0
ENSG00000116171.12	SCP2	10.8255	8.5109	7.31191	7.30361	12.0552	11.6301	11.792	11.7833	13.4812	13.6281	10.4863	10.7396	8.88691	8.57378
ENSG00000264834.1	MIR1273F	0	0	0	0	0	0	0	0	0	0	0.208653	0	0	0.365099
ENSG00000266188.1	MIR5095	0	0	0	0	0	0	0	0	0	0	0	0	0	0
ENSG00000265815.1	MIR1273G	0	0	0	0	0	0	0	0	0	0	0	0	0	0
ENSG00000237279.2	RP4-631H13.5	0	0.0588633	0	0	0	0	0	0	0	0	0	0	0	0
ENSG00000236360.1	RP11-334A14.2	0.064366	0	0	0	0	0	0.0656565	0	0	0.126588	0	0	0.205395	0
ENSG00000226147.1	TUBBP10	0	0	0	0	0	0.026831	0	0	0.0261019	0	0	0	0	0
ENSG00000174348.9	PODN	5.41156	5.00116	3.60334	6.99777	1.16428	1.06844	2.51229	4.80079	6.10114	5.98743	4.6943	3.83863	1.09156	1.22756
ENSG00000232993.1	RP11-334A14.5	0	0	0	0	0	0	0	0	0	0	0	0	0	0
ENSG00000227644.2	HIGD1AP11	0	0	0	0	0	0	0	0	0	0	0	0	0	0
ENSG00000162383.7	SLC1A7	0.107829	0.0329256	0.046203	0.0288046	0.0542377	0.0411932	0.0314259	0.0478898	0.304561	0.36354	0.0536284	0.0972119	0.0307219	0.0255922
ENSG00000235563.1	RP11-334A14.8	0	0.0372811	0	0	0.0818832	0.0373139	0.0533744	0.0619712	0.12705	0.120059	0.0220809	0.0600389	0.0139144	0.0772737
ENSG00000157184.5	CPT2	2.89778	3.30204	3.90258	3.36423	7.79306	7.69784	6.1075	7.1594	7.11921	6.4161	4.3184	4.42593	4.30962	5.12255
ENSG00000236723.1	RP5-1024G6.2	0	0	0	0	0	0	0	0	0	0	0	0	0	0
ENSG00000162384.9	C1orf123	6.92382	6.84005	6.71883	6.38514	5.54838	5.41461	5.28214	5.17464	5.72156	6.1076	6.44054	6.60928	5.89488	6.26713
ENSG00000259818.1	RP5-1024G6.7	0	0.032374	0.0218059	0.0169932	0	0	0.0092698	0.0161443	0.00945656	0.0178724	0.0115047	0.0521363	0.0217492	0
ENSG00000162385.6	MAGOH	13.5174	13.922	13.9161	13.7854	13.3255	13.5525	13.3561	12.9382	14.2983	13.9283	17.0703	17.5064	14.0935	15.96
ENSG00000226754.1	RP5-1024G6.5	0.442114	0.433126	0.265215	0.413362	0.583756	0.857161	0.253675	0.319078	0.460065	0.760812	0.927014	0.85605	0.815622	0.489684
ENSG00000270172.1	RP5-1024G6.8	1.54399	1.06803	0.791322	0.546597	3.37794	3.41535	3.18046	3.12906	4.50804	4.02414	1.28096	1.204	2.82222	2.02557
ENSG00000157193.10	LRP8	3.86881	4.34334	2.65553	2.32381	8.71335	8.87846	11.4487	11.612	13.6372	13.245	4.46	4.15871	5.52533	5.45466
ENSG00000234578.1	RP4-784A16.1	0	0	0	0	0	0	0	0	0	0	0	0	0	0
ENSG00000228838.1	RP4-784A16.2	0.145038	0.103338	0	0.0452019	0.113484	0.0517143	0	0	0.0503089	0.0475407	0.12241	0.110946	0.0385686	0
ENSG00000225030.1	RP4-784A16.3	0	0.0981055	0	0.12874	1.29286	0.147288	0	0	1.00299	0	0.261477	0.157993	0.439389	0.457529
ENSG00000232762.1	RP4-784A16.4	0	0.0309189	0.0520644	0	0.050932	0.278514	0	0	0.0451576	0	0.109876	0	0.173097	0
ENSG00000225675.2	RP4-784A16.5	0.230219	0.205035	0.138104	0	0.2702	0.123129	0.234835	0.255618	0.359349	0.28298	0.218589	0.198118	0.27549	0.191242
ENSG00000226938.1	RP11-117D22.1	0	0	0	0	0	0	0	0	0	0	0	0	0	0
ENSG00000230138.1	RP11-117D22.2	0	0	0.0460617	0	0	0.0821345	0	0.0341024	0.0399512	0.151012	0	0	0.0918839	0.0425233
ENSG00000236253.3	SLC25A3P1	0	0	0	0	0	0	0	0	0	0	0	0	0	0
ENSG00000143006.7	DMRTB1	0	0	0	0	0	0	0	0	0	0	0	0	0	0
ENSG00000174332.3	GLIS1	0.371364	0.33074	0.863247	0.672725	1.29395	1.22895	1.75199	1.95858	1.82352	1.87153	0.661131	0.972059	0.212936	0.192806
ENSG00000239007.1	RNU7-95P	0	0	0	0	0	0	0	0	0	0	0	0	0	0
ENSG00000058804.10	NDC1	6.45045	5.13016	4.49853	4.17117	4.78854	4.55458	3.80525	4.32971	3.84224	4.08702	5.08472	5.48356	4.98368	4.06849
ENSG00000201003.1	SNORA58	0	0	0	0	0	0	0.244764	0.21314	0	0	0	0	0	0
ENSG00000264454.1	AL049745.1	0	0	0	0	0	0	0	0	0	0	0	0	0	0
ENSG00000229687.2	RP4-654H19.2	0	0	0	0	0	0	0	0	0	0	0	0	0	0
ENSG00000058799.9	YIPF1	14.3449	16.077	13.9694	14.5466	22.2956	22.2979	18.1838	20.1716	19.9031	20.6262	13.3413	14.2053	18.1856	19.6484
ENSG00000211452.6	DIO1	0.0572017	0.0305666	0	0.0534817	0.0503517	0.107077	0.0145871	0.0254049	0.0744052	0.112498	0.027156	0.0328171	0.0342249	0.0316782
ENSG00000081870.7	HSPB11	6.40368	6.31571	5.15418	5.01608	8.86507	8.91017	5.55483	5.28503	6.38034	6.52509	5.48972	6.07486	3.72486	3.88702
ENSG00000116212.10	LRRC42	21.5076	22.7977	23.2219	22.9563	28.7217	28.001	22.5739	22.7953	31.4373	30.9187	21.779	24.9732	18.6588	19.0993
ENSG00000219102.3	HNRNPA3P12	0.153498	0.196857	0.147328	0.0861091	0.288247	0.19703	0.093945	0.0818073	0.0958378	0.0905643	0.194324	0.1409	0.0489817	0.204016
ENSG00000203985.6	LDLRAD1	0	0	0	0.0327375	0	0	0	0	0	0	0	0	0	0
ENSG00000197015.2	AL353898.1	0	0	0	0	0	0	0	0	0	0	0	0	0	0
ENSG00000272091.1	RP4-758J24.5	1.02373	0.754985	1.37906	1.56167	2.38195	2.09404	2.08851	1.9782	2.37355	2.61382	1.05728	0.968564	1.71935	1.71076
ENSG00000116209.7	TMEM59	60.8071	58.7261	62.4969	66.2424	64.7687	61.7678	77.9253	80.2933	79.5607	78.0397	58.1478	59.6892	48.3153	49.0337
ENSG00000203276.2	AL353898.2	0.0751493	0.0803143	0.0676208	0.122959	0.06615	0.0803849	0.19164	0.050064	0.136851	0.147795	0.142706	0.0215569	0.0749389	0.0624262
ENSG00000116205.6	TCEANC2	2.12292	1.92761	1.57255	1.59731	2.98465	3.03775	1.78838	1.96033	1.64372	1.94985	1.86499	2.1595	1.58634	1.30905
ENSG00000264208.1	MIR4781	0	0	0	0	0	0	0	0	0	0	0	0	0	0
ENSG00000225183.1	RP4-758J24.4	0	0	0	0	0	0	0	0	0	0.134832	0	0	0.109386	0
ENSG00000237611.1	AL353898.3	1.66367	1.64125	1.99601	1.43583	3.15419	3.28538	2.21919	1.70512	1.19854	1.00674	1.62013	1.61524	1.32721	1.70093
ENSG00000212670.1	AL161915.1	0.512473	0.521615	0.307422	0.479146	0.794802	1.21382	0.709444	0.585268	0.647555	0.683914	0.544511	0.58802	0.861465	0.668972
ENSG00000157211.10	CDCP2	0	0	0	0.00976987	0.0122641	0	0	0.0278454	0.0108737	0	0.0396862	0.0119898	0.058353	0.0694424
ENSG00000256407.1	RP11-446E24.4	0	0	0	0.0113679	0	0	0	0	0	0	0	0	0	0
ENSG00000248835.2	AL357673.1	1.45718	1.27379	1.0137	0.893014	1.72462	2.01715	1.14915	1.04419	1.12133	1.45699	1.02314	0.885174	2.6278	2.48199
ENSG00000215883.5	CYB5RL	0.731694	0.543665	0.520444	0.478877	0.889434	0.98393	0.714377	0.654576	0.641753	0.709227	0.62195	0.515728	1.12574	1.26194
ENSG00000116221.11	MRPL37	37.8416	36.878	31.8575	29.9596	38.075	36.9105	33.7458	34.7981	34.6393	34.9155	45.8036	44.1118	48.4347	51.404
ENSG00000157216.11	SSBP3	6.61162	6.90813	6.42678	6.50854	6.77062	7.10564	7.09444	7.12614	6.37981	6.79003	13.9542	11.9776	25.5357	26.2909
ENSG00000198711.4	SSBP3-AS1	0.0953269	0.0452794	0.152492	0.178255	0.0745879	0.0679789	0.0648254	0.197575	0.0330657	0.0937389	0.0804544	0.182299	0.253493	0.175973
ENSG00000225632.1	RP5-997D24.3	0	0	0	0	0	0.0314196	0	0	0	0	0	0	0	0
ENSG00000232245.1	RP4-705F19.1	0	0	0	0	0	0	0	0	0	0	0	0	0	0
ENSG00000265404.1	AC099796.1	0	0	0	0	0	0	0	0	0	0	0	0	0	0
ENSG00000235741.1	RP5-866L20.1	0	0	0	0	0	0	0	0	0	0	0.030244	0.0548232	0	0
ENSG00000237173.1	RP5-866L20.2	0	0	0	0	0	0	0	0	0	0	0	0	0	0
ENSG00000252646.1	SNORD112	0	0	0	0	0	0	0	0	0	0	0	0	0	0
ENSG00000227453.1	HNRNPA1P63	0	0	0	0	0	0	0	0	0	0	0	0.0388829	0	0
ENSG00000162390.13	ACOT11	0.624742	0.537953	0.188387	0.196787	0.85479	0.743313	0.606597	0.661764	0.691825	0.597909	1.40841	1.34934	2.51862	2.3127
ENSG00000162391.7	FAM151A	0.146485	0.092772	0.0390548	0.0456528	0.362951	0.330791	0.182627	0.0867443	0.152432	0.256079	0.298775	0.261456	0.376548	0.396601
ENSG00000230728.1	RP11-240D10.4	0	0	0	0	0.0614781	0	0	0	0	0	0	0.120206	0	0
ENSG00000271723.1	MROH7-TTC4	0	0	0	0.00430343	0.0054021	0.00492343	0	0	0	0	0.00291349	0.0105626	0.0073438	0
ENSG00000184313.15	MROH7	0	0.0025686	0	0	0.00846241	0	0.0073548	0	0.0112545	0.00709014	0.009128	0.00413657	0.0402643	0.0159721
ENSG00000243725.2	TTC4	1.04553	1.3712	1.04347	1.0727	0.760153	0.762078	0.651222	0.88761	0.712484	0.809755	0.890222	1.0935	0.86361	0.871082
ENSG00000162396.5	PARS2	2.8643	3.54659	4.0537	3.75704	3.52492	4.0901	3.14866	3.39644	3.54488	3.30881	2.90443	2.87174	5.29106	4.74333
ENSG00000006555.6	TTC22	0	0	0	0	0.012651	0.017295	0.0164927	0.0287237	0.00560834	0	0.00341151	0	0.00429955	0
ENSG00000237453.1	RP11-67L3.2	0	0	0	0	0	0	0	0	0	0	0	0	0	0
ENSG00000162398.7	C1orf177	0	0.0130844	0.0220329	0	0	0.0196439	0.0749304	0.0163123	0	0.0180585	0.0116245	0.0210716	0	0.061021
ENSG00000116133.7	DHCR24	30.2013	25.1567	18.2053	16.3515	76.2481	76.5662	80.375	64.3054	72.635	66.6006	44.36	43.5908	66.5998	59.4627
ENSG00000242396.1	RP11-67L3.5	0.113508	0.0404365	0	0	0.0666102	0.121416	0.0578919	0	0.0590583	0.0558086	0.215548	0.0651204	0	0
ENSG00000233203.2	RP11-67L3.4	0.298608	0	0.0511797	0.119652	0.600798	0.547563	0.522162	0.454699	0.133171	0.377529	0.108009	0.29368	0.170155	0.0472481
ENSG00000143001.4	TMEM61	0	0	0	0.0278134	0.104743	0.0318206	0.0303444	0.0528478	0.0309558	0.0292525	0	0	0	0.0658975
ENSG00000233271.1	RP11-12C17.2	0	0	0	0	0	0	0	0	0	0	0	0	0	0
ENSG00000162399.6	BSND	0	0.0133934	0.0225532	0.00878782	0.0330941	0.0904851	0.0479376	0.108534	0.176052	0.120152	0	0	0	0.0104104
ENSG00000169174.9	PCSK9	0.0884893	0.081061	0.0909993	0.0709153	0.40059	0.513837	0.464212	0.297562	0.585378	0.478584	0.30807	0.203068	0.131102	0.133014
ENSG00000162402.8	USP24	7.02397	7.31012	5.83876	5.87919	7.05628	7.33742	6.41419	7.03631	5.85892	6.69317	7.04493	6.70658	6.12376	5.18339
ENSG00000231090.1	RP11-101C11.1	0	0	0.0613675	0	0	0	0	0	0	0	0	0	0	0
ENSG00000231095.1	GYG1P3	0	0	0.0393888	0	0	0	0	0	0	0	0	0	0	0
ENSG00000265822.1	MIR4422	0	0	0	0	0	0	0	0	0	0	0	0	0	0
ENSG00000231900.3	GOT2P1	0	0	0	0	0	0	0	0	0	0	0	0	0	0
ENSG00000232198.2	RP4-633H17.2	0	0	0	0	0	0	0	0	0	0	0	0	0	0
ENSG00000199831.1	RN7SKP291	0	0	0	0	0	0	0	0	0	0	0	0	0	0
ENSG00000252162.1	RNU6-830P	0	0	0	0	0	0	0	0	0	0	0	0	0	0
ENSG00000272051.1	Y_RNA	0	0	0	0	0	0	0	0	0	0	0	0	0	0
ENSG00000234810.1	RP11-466L17.1	0.0321276	0.0114452	0.0385453	0.0225287	0.00942675	0.0171829	0.0163858	0.0142688	0.033432	0.0157962	0.0254205	0.0184318	0	0
ENSG00000233147.1	RP11-90C4.1	0.0505947	0	0	0	0	0	0	0	0.0526489	0	0	0	0	0
ENSG00000230250.1	RP11-90C4.2	0	0	0	0	0	0	0	0	0.107634	0	0	0	0	0
ENSG00000227104.3	PIGQP1	0	0	0	0	0	0	0	0	0	0	0	0	0	0
ENSG00000233079.1	RP11-90C4.3	0	0	0.0864292	0	0	0	0	0	0	0	0	0	0	0
ENSG00000235612.1	RP1-158P9.1	0.0892847	0.0318071	0.0535601	0.166957	0.157186	0.0477526	0.0455374	0	0.0464549	0.0877974	0	0	0	0
ENSG00000229871.1	RP4-710M16.1	0	0.0261247	0.0439915	0.0685648	0.0430347	0	0	0.0325697	0	0.108168	0	0	0	0
ENSG00000260971.3	RP11-504A18.1	0.144931	0.120471	0.376744	0.406516	0	0	0.0739182	0.171648	0.100543	0	0.0764496	0	0.01927	0.0267541
ENSG00000223307.2	AC119674.1	0	0	0	0	0	0	0	0	0	0	0	0	0	0
ENSG00000223956.1	RP4-710M16.2	0.0598781	0.170649	0.0718393	0.111968	0	0	0	0	0.0623092	0	0.113706	0	0	0
ENSG00000162407.8	PPAP2B	58.9022	81.7084	74.7496	96.0131	12.7959	14.3895	18.4828	24.1175	44.006	46.7205	33.8572	39.1868	4.14689	5.74378
ENSG00000236776.1	RPL21P23	0.425655	0.151637	0.085114	0	0	0	0	0	0	0	0.0449058	0	0	0
ENSG00000224980.1	RP11-377K22.3	0	0	0	0	0	0	0.0768772	0	0	0	0	0	0	0
ENSG00000225475.1	RP11-377K22.2	0	0	0	0	0	0	0	0	0	0	0	0	0	0
ENSG00000162409.6	PRKAA2	0.0384048	0.0398006	0.0376989	0.0261143	0.758068	0.694632	0.235048	0.359741	0.108993	0.123595	0.0309397	0.0240361	0.0557051	0.0812068
ENSG00000187889.8	C1orf168	0	0.0100371	0.0169015	0.00658565	0.0992036	0.0527412	0.0143699	0.0187699	0.0219891	0.0207792	0	0.00808208	0.0168576	0.0156032
ENSG00000229913.1	RP11-378I13.1	0	0	0	0	0.0209983	0	0.0182499	0	0	0	0	0	0	0
ENSG00000157131.10	C8A	0.0138513	0.0690819	0.0830909	0.0777028	0	0	0.014129	0.024607	0	0.0408616	0	0.0317863	0	0
ENSG00000021852.8	C8B	0.0119581	0.0170399	0.0143468	0.0335412	0.0561391	0.0255824	0	0.0212437	0.0248872	0.0117589	0.00756932	0.0137209	0	0.0397341
ENSG00000236341.1	RP5-1103B4.3	0	0	0	0	0	0	0	0	0	0	0	0	0	0
ENSG00000221591.1	AL161740.1	0	0	0	0	0	0	0	0	0	0	0	0	0	0
ENSG00000173406.11	DAB1	0	0.00592684	0.0149703	0.0155551	2.4115	2.40248	0.585486	0.879291	0.238047	0.188139	0.0105311	0	1.596	1.4281
ENSG00000227935.1	RP6-102O10.1	0	0	0.1106	0	0	0.0493039	0	0.0409421	0	0	0.0291761	0	0.110313	0
ENSG00000236888.1	RP11-243M12.1	0	0	0	0	0	0.0969643	0	0	0	0	0	0	0	0.100402
ENSG00000238773.1	AL137855.1	0	0	0	0	0	0	0	0	0	0	0	0	0	0
ENSG00000226759.3	RP4-737A23.2	0	0	0	0	0.00915632	0	0	0	0	0	0	0	0	0
ENSG00000229887.3	HNRNPA1P6	0	0	0	0	0	0	0	0	0	0	0	0	0	0.0375335
ENSG00000223416.3	RP11-393I23.2	0	0	0	0.0876762	0	0	0	0.0832961	0	0	0.0593583	0	0.0748097	0.103864
ENSG00000235038.1	RP11-393I23.4	0	0	0	0	0	0	0	0	0	0	0	0	0	0
ENSG00000230546.1	RP11-393I23.3	0	0	0	0	0	0	0	0	0	0	0	0	0	0
ENSG00000233216.1	RP11-414C16.1	0	0	0	0	0	0	0	0	0	0.0996583	0	0	0	0.112251
ENSG00000162600.7	OMA1	1.51845	1.28825	1.64276	1.37867	2.1221	1.76507	1.92493	2.20638	2.32905	2.41667	1.65009	1.95379	1.86956	1.52629
ENSG00000270209.1	RP4-592A1.4	0	0	0	0	0	0	0	0	0	0	0	0	0.0618379	0
ENSG00000264128.1	RN7SL713P	0	0	0	0	0	0	0	0	0	0	0	0	0	0
ENSG00000184292.5	TACSTD2	0.063121	0.0112432	0.0567975	0.014754	0.0926037	0	0	0.0280339	0	0	0.00998872	0.072426	0.0251777	0.0349563
ENSG00000185839.2	RP4-592A1.2	0.425655	0.303274	0.340456	0.132658	0.166526	0.35413	0.28946	0.420102	0.196861	0.32555	0.389184	0.162801	0.415031	0.314302
ENSG00000162601.5	MYSM1	4.72088	4.14918	4.31912	3.58435	4.40944	3.93281	3.66844	3.655	3.68916	3.70876	3.66542	3.28025	4.15061	3.37669
ENSG00000222168.1	Y_RNA	0	0	0	0	0	0	0	0	0	0	0	0	0	0
ENSG00000264081.1	AL136985.1	0	0	0	0.350705	0	0	0	0	0	0	0	0	0	0
ENSG00000177606.5	JUN	47.1374	53.0761	67.1757	66.287	20.9323	19.9499	19.1147	16.5141	23.5286	20.3787	49.3994	63.0272	76.8235	86.1445
ENSG00000234807.4	RP4-794H19.2	0.232474	0.434792	0.453234	0.597728	0.272847	0.186503	0.47427	0.129061	0.907173	0.71438	0.202336	0.200058	0.370918	0.321859
ENSG00000272226.1	RP11-63G10.3	0.0609973	0.173839	0.0731821	0.171091	0	0.130494	0.0622203	0.162544	0.0634739	0.0599812	0.115832	0	0.0973225	0.135121
ENSG00000231740.1	RP11-63G10.2	0	0	0	0	0	0	0	0	0	0	0	0	0	0
ENSG00000232453.1	RP4-794H19.1	0.4703	0.670165	0.720982	0.928287	0.582639	0.447169	0.373122	0.464164	0.435017	0.590928	0.860006	1.22916	0.896279	1.07074
ENSG00000228121.1	PHBP3	0	0	0.0478052	0	0	0	0.0406445	0	0.0414634	0	0	0	0	0
ENSG00000230812.1	RP4-794H19.4	2.44643	2.95695	2.93512	2.81831	0.717821	0.514028	1.11405	0.970115	1.45472	2.23384	0.470098	0.551388	1.08038	1.35482
ENSG00000241042.1	RP11-145M4.1	0	0.135971	0.457923	0.178429	0.447963	0	0	0	0.198588	0.187661	0.120799	0	0.304489	0.211373
ENSG00000235215.2	RP11-145M4.2	0.102945	0.146694	0.247019	0.1925	0	0	0.105009	0.0914418	0	0	0	0	0	0.228043
ENSG00000237352.2	RP11-145M4.3	0.471432	0.298568	0.439915	0.587698	0.122956	0.0560307	0.106863	0.279169	0.218032	0.103018	0.132627	0.120206	0.208939	0.116035
ENSG00000224609.2	RP11-470E16.1	0.016044	0.0457247	0.211739	0.180008	0.0188303	0	0.0163657	0.0712562	0.0333909	0.0631071	0.0406228	0	0.102394	0.124392
ENSG00000270457.1	RP11-467C18.1	0	0.0687899	0.231671	0	0	0	0	0	0	0.189881	0	0	0.077023	0.213874
ENSG00000172456.12	FGGY	1.39357	1.43709	1.67195	1.59194	1.97376	2.13511	1.15431	1.64271	1.90264	1.8134	1.41271	1.82743	1.87657	1.91488
ENSG00000266150.1	MIR4711	0	0	0	0	0	0	0	0	0	0	0	0	0	0
ENSG00000226883.1	RP4-782L23.2	0.042547	0	0.0510462	0.11934	0.149808	0	0.0434001	0	0.0442745	0	0.0538636	0	0	0.0471249
ENSG00000231816.1	RP4-782L23.1	0.0596592	0.0425064	0.143153	0	0.0700199	0	0.0608553	0.0529928	0.0620814	0	0.0377636	0	0.190375	0
ENSG00000134709.6	HOOK1	0.00476751	0.00339678	0.00571986	0.00891492	0.145482	0.107093	0.0194524	0.00846955	0	0.00468809	0	0.00547031	0.292856	0.184816
ENSG00000134716.5	CYP2J2	0.0763997	0.24884	0.340456	0.326543	5.38006	6.24593	4.53116	4.51771	2.08976	1.88891	0.19344	0.200371	0.478882	0.411011
ENSG00000265535.1	RN7SL475P	0	0	0	0	0	0	0	0	0.114725	0	0	0	0	0
ENSG00000162598.9	C1orf87	0.00737982	0	0.035416	0.062099	0.00866144	0.0315759	0.00752778	0.00655519	0.0307178	0.0217707	0	0	0	0
ENSG00000229332.2	PGBD4P8	0	0.0827437	0.696663	0.271453	0	0	0.118462	0	0	0	0.0367556	0	0	0
ENSG00000238242.1	RP11-575B7.3	0	0	0	0	0	0	0	0	0	0	0	0	0.0762336	0
ENSG00000226476.2	RP11-776H12.1	0	0	0	0.0169696	0	0	0	0	0	0	0	0	0	0
ENSG00000231252.1	RP11-436K8.1	0	0	0	0	0	0	0	0	0	0	0	0	0	0
ENSG00000162599.11	NFIA	0.954514	0.748514	0.720243	0.84473	0.683441	0.703152	0.691966	0.802529	0.877699	0.926807	0.834095	0.95746	0.557935	0.468765
ENSG00000237928.1	RP4-668G5.1	0.0354135	0.0252317	0.0424877	0.0331105	0.103909	0.0189404	0.0361235	0	0	0.0174118	0.0336245	0.040634	0	0
ENSG00000263380.1	AC096534.1	0	0	0	0	0	0	0	0	0	0	0	0	0	0
ENSG00000270742.1	RP4-802A10.1	0	0	0	0	0	0	0	0	0	0	0	0	0	0
ENSG00000237853.2	RP5-833A20.1	0	0	0	0	0	0	0	0	0	0	0	0	0	0
ENSG00000264551.1	AC099791.1	0	0	0	0	0	0	0	0	0	0	0	0	0	0
ENSG00000223920.2	RP11-430G17.1	0	0	0	0	0	0	0	0	0.0474944	0	0	0	0	0
ENSG00000162604.8	TM2D1	4.06441	3.35951	3.22248	3.05888	6.16591	5.50566	4.22435	3.74687	4.02011	3.52547	4.48635	4.45991	3.25658	2.83733
ENSG00000271200.1	RP11-430G17.3	0.0764252	0	0	0.0714551	0.179395	0	0.31183	0.0678853	0.318113	0	0.145129	0.0876915	0.060969	0.169296
ENSG00000132849.14	INADL	0.290557	0.288202	0.177717	0.157138	0.959528	0.929354	0.618917	0.695831	0.752921	0.770316	0.439964	0.35627	0.804465	0.643639
ENSG00000200575.1	RNU6-414P	0	0	0	0	0	0	0	0	0	0	0	0	0	0
ENSG00000212360.1	RNU6-1177P	0	0	0	0	0	0	0	0	0	0	0	0	0	0
ENSG00000236646.1	LAMTOR5P1	0	0	0	0	0	0	0	0	0	0	0	0	0	0
ENSG00000242860.2	RN7SL180P	0	0	0	0	0	0	0	0	0	0	0	0	0	0
ENSG00000263908.1	MIR3116-1	0	0	0	0	0	0	0	0	0	0	0	0	0	0
ENSG00000234204.1	PIGPP2	0	0	0	0	0	0	0	0	0	0	0	0	0	0
ENSG00000234088.1	RPS15AP7	0	0	0	0	0	0	0	0	0	0	0	0	0	0
ENSG00000240563.1	L1TD1	0.0254354	0.00604079	0	0.0237812	0.965234	0.770877	0.432422	0.481988	0.185276	0.15007	0	0	0.00676378	0
ENSG00000237227.1	RP5-1155K23.4	0	0	0	0	0	0	0	0	0	0	0	0	0	0
ENSG00000200174.1	Y_RNA	0	0	0	0	0	0	0	0	0	0	0	0	0	0
ENSG00000132854.14	KANK4	0	0	0	0	0.640483	0.653779	0.551086	0.770726	1.24931	1.20203	0.00345429	0	0	0
ENSG00000201153.1	RNU6-371P	0	0	0	0	0	0	0	0	0	0	0	0	0	0
ENSG00000162607.8	USP1	7.53259	6.37589	6.25447	5.69001	8.67902	7.69709	5.28639	6.79288	6.97811	7.03826	6.31378	6.32415	6.15577	4.95157
ENSG00000116641.11	DOCK7	9.27114	8.03189	6.88489	5.94343	6.62595	6.90245	6.21794	6.43831	6.42442	6.66413	6.75954	6.83591	6.8239	5.75431
ENSG00000270549.1	RP11-293K19.1	0	0	0	0	0	0	0.139865	0.121794	0	0	0.0867927	0	0	0
ENSG00000132855.4	ANGPTL3	0.0301233	0	0.0120469	0	0	0	0	0	0	0	0	0	0	0
ENSG00000269624.1	AL138847.1	0	0	0	0	0	0	0.0550819	0	0	0	0	0	0	0
ENSG00000213703.2	RP5-849H19.2	0	0	0	0	0	0	0	0	0	0	0	0	0	0
ENSG00000235545.1	RP11-230B22.1	0.106298	0.0757361	0.255065	0.198771	0.155948	0.056852	0.189752	0.0472102	0.0829606	0.0522638	0.151393	0.0609841	0.0424003	0.0883016
ENSG00000125703.10	ATG4C	3.00103	1.99615	2.22829	1.9229	3.31284	2.79482	2.64376	3.35541	2.93725	2.92008	2.8295	2.97387	2.72057	2.02225
ENSG00000234318.1	RP4-771M4.3	0.219017	0	0.0875893	0	0	0	0	0.064848	0.0759698	0	0.0924236	0.167536	0	0.0808608
ENSG00000237163.1	RP4-771M4.2	0	0	0	0	0	0	0	0	0	0	0	0	0	0
ENSG00000229537.1	RP11-5P4.1	0	0	0	0	0.0566581	0	0	0	0	0	0	0	0	0
ENSG00000227485.1	RP11-5P4.2	0	0	0	0	0	0	0	0	0	0	0	0	0	0
ENSG00000229225.1	RP11-5P4.3	0	0	0	0	0	0	0	0	0	0	0	0	0	0
ENSG00000203605.3	RP11-335E6.2	0	0	0	0	0	0	0	0	0	0	0	0	0	0
ENSG00000271593.1	RP11-335E6.4	0	0	0	0	0	0.10118	0	0	0	0	0	0	0	0
ENSG00000252259.1	RNA5SP49	0	0	0	0	0	0	0	0	0	0	0	0	0	0
ENSG00000224209.2	LINC00466	0.0145686	0	0	0	0	0.0311671	0	0	0	0	0	0	0	0.0161361
ENSG00000228734.2	RP11-335E6.3	0	0	0	0	0.0445877	0	0	0	0	0	0	0	0	0
ENSG00000223683.1	AL138935.1	0	0	0	0	0	0	0	0	0	0	0	0	0	0
ENSG00000230798.1	RP4-792G4.2	0.0810436	0.0962376	0	0.0757731	0.47559	0.404553	0.192893	0.215963	0	0.0531291	0	0	0.19396	0.239369
ENSG00000187140.4	FOXD3	0	0.0224865	0.0946626	0.029508	0.0740829	0.236315	0.0482899	0.0140169	0.0492628	0.0155174	0	0.036213	0.0629443	0.0873906
ENSG00000252784.1	Y_RNA	0	0	0	0	0	0	0	0	0	0	0	0	0	0
ENSG00000236674.1	RP4-792G4.3	0	0	0	0	0	0	0	0	0	0	0	0	0	0
ENSG00000088035.11	ALG6	1.52949	1.07095	0.980788	0.887602	1.76416	1.56553	1.21719	1.27074	1.18683	1.06967	1.22688	1.06659	1.97226	1.29245
ENSG00000142856.12	ITGB3BP	1.59013	0.954062	0.810446	0.760128	1.45935	1.44514	0.725637	0.854903	0.883332	0.952294	0.840041	0.871116	0.724883	0.516448
ENSG00000203965.8	EFCAB7	2.64318	2.5069	2.11412	2.05941	1.56453	1.26067	1.46481	1.61604	1.55981	1.99718	1.0466	1.20788	1.46052	1.37507
ENSG00000264271.1	RN7SL488P	0	0	0	0	0	0	0	0	0	0	0	0	0	0
ENSG00000251720.1	RNU7-123P	0	0.775033	0	0	0	0	0	0	0	0	0.688556	0	0	0
ENSG00000116652.5	DLEU2L	1.29977	1.28988	0.779707	0.82463	0.108964	0.148964	0.236756	0.2474	0.338136	0.31953	0.205685	0.159791	0.185162	0.10283
ENSG00000079739.11	PGM1	24.8781	26.389	26.2005	29.9444	20.5551	22.3611	18.7763	20.5673	24.2774	24.5814	23.687	25.1581	14.2772	14.3872
ENSG00000244256.2	RN7SL130P	0.215403	0.38368	0.516864	0.201395	0.758433	0.691231	0.439444	0.287	0.336223	0.529537	0.340869	0.494314	0.08592	0
ENSG00000185483.7	ROR1	2.86904	1.91831	1.27721	1.17832	3.75389	4.25361	2.71718	3.41772	4.47084	4.9853	3.07916	2.79353	4.85943	4.51017
ENSG00000177452.7	RP4-597J3.1	0	0	0	0	0	0	0	0	0	0	0	0	0	0
ENSG00000228056.2	CFL1P3	0	0	0	0	0	0.0705195	0	0	0	0	0	0	0	0
ENSG00000207190.1	RNU6-809P	0	0	0	0	0	0	0	0	0	0	0	0	0	0
ENSG00000200508.1	Y_RNA	0	0	0	0	0	0	0	0	0	0	0	0	0	0
ENSG00000223949.2	RP11-24J23.2	0.0184162	0.039364	0.0441901	0.12053	1.27525	1.35925	0.187855	0.155405	0.0574919	0.0452736	0.0408004	0.0739588	0.0220376	0.0101989
ENSG00000177414.9	UBE2U	0	0	0	0	0.0419506	0.0191167	0	0.0634984	0	0	0	0	0.0142573	0
ENSG00000238653.1	RNU7-62P	0	0	0	0	0	0	0	0	0	0	0	0	0	0
ENSG00000158966.9	CACHD1	2.72627	3.40471	2.52359	2.5442	9.80891	10.1303	7.65537	8.79316	20.4644	18.8413	5.09307	4.87385	2.22786	2.05265
ENSG00000264470.1	MIR4794	0	0	0	0	0	0	0	0	0	0	0	0	0	0
ENSG00000162437.10	RAVER2	0.263434	0.206846	0.103202	0.115611	0.321803	0.247283	0.202908	0.238773	0.408397	0.412359	0.146332	0.191231	1.0465	0.845561
ENSG00000162434.7	JAK1	52.3625	52.9175	48.251	47.5323	42.4784	43.837	39.0844	40.9682	40.9524	42.5292	51.0318	52.1979	395.852	353.254
ENSG00000234784.2	RP11-182I10.1	0	0	0	0	0	0	0	0	0	0	0	0	0	0
ENSG00000233877.2	RP11-182I10.2	0	0	0	0	0	0	0	0	0	0	0	0	0	0
ENSG00000226891.2	RP11-182I10.3	0.00754359	0.0214988	0.018101	0.00705301	0.0619755	0.0322766	0.0307793	0.0670066	0.0156997	0.0445076	0.02865	0.00865563	0.0481438	0.0668419
ENSG00000185031.6	SLC2A3P2	0.0220497	0	0	0.0412315	0.025879	0	0	0.0783433	0.0229449	0	0	0	0	0
ENSG00000272506.1	RP4-535B20.4	0	0	0	0	0	0.0564841	0	0	0	0.0519255	0	0	0.0421258	0
ENSG00000212257.1	RNU6-1176P	0	0	0	0.285152	0	0	0	0	0	0	0	0	0	0
ENSG00000265996.1	MIR3671	0	0	0	0	0	0	0.378271	0	0.385892	0.729317	0.704205	0	0.887515	0
ENSG00000199135.1	MIR101-1	0	0	0	0	0	0	0.887676	0	0	0	0	0	0	0
ENSG00000231485.1	RP4-535B20.1	0	0.0750032	0.126298	0	0	0.112604	0	0.187013	0.438174	0	0	0	0.50388	0.466384
ENSG00000235804.2	RP4-535B20.2	0	0	0	0	0	0	0	0	0	0	0	0	0	0
ENSG00000234496.2	MRPS21P1	0	0	0	0	0	0	0	0	0	0	0	0	0	0
ENSG00000162433.10	AK4	6.73084	6.6335	6.15341	6.59106	5.66073	5.47699	5.44255	5.84101	6.39467	6.79233	4.57129	4.43224	4.39737	4.47398
ENSG00000231622.1	RP4-700A9.1	0	0	0	0	0	0	0	0	0	0	0	0	0	0
ENSG00000116675.11	DNAJC6	0.165365	0.178414	0.243746	0.20762	0.62661	0.662058	0.279527	0.318954	0.501487	0.492477	0.236264	0.292745	0.407072	0.423878
ENSG00000229294.1	RP5-1044H5.1	0	0	0	0	0	0	0	0	0	0	0	0	0	0
ENSG00000234144.1	RP5-1044H5.2	0	0	0	0	0	0	0	0	0	0	0	0	0	0
ENSG00000222624.1	RNU2-15P	0	0	0	0	0	0	0	0	0	0	0	0	0	0
ENSG00000116678.14	LEPR	0.498462	0.426177	0.557026	0.439414	0.732119	0.69467	0.682783	0.756492	0.957371	0.862678	0.407472	0.392189	0.58171	0.485842
ENSG00000213625.4	LEPROT	18.9856	17.6534	16.3896	14.4996	16.4382	15.221	17.208	18.4484	21.8652	21.2843	16.7034	16.9874	13.5345	13.1693
ENSG00000237852.1	RP4-630A11.3	0.154296	0.164901	0.0925589	0	0	0.165046	0	0.0685273	0	0	0.0976675	0.0885207	0.123091	0
ENSG00000238931.1	snoU13	0	0	0	0	0	0	0	0	0	0	0	0	0	0
ENSG00000224570.1	RP11-430H12.2	0	0.0129388	0	0.016979	0	0	0	0	0.0188973	0	0	0.0208371	0.0144874	0
ENSG00000239319.2	RN7SL854P	0	0	0	0	0	0	0	0	0	0	0	0	0	0
ENSG00000184588.13	PDE4B	2.41325	2.7419	2.49205	2.80714	1.05049	1.15536	1.37913	1.26468	1.19863	1.27008	1.30524	1.573	0.855641	1.02482
ENSG00000227466.1	RP11-397C12.1	0	0	0	0	0	0	0	0	0	0	0	0	0	0
ENSG00000223152.1	RNU4-88P	0	0	0	0	0	0	0	0	0	0	0	0	0	0
ENSG00000118473.17	SGIP1	1.12583	1.01043	1.82087	1.71268	0.452617	0.409185	0.520271	0.395039	0.540463	0.501549	0.555149	0.628056	0.637633	0.620038
ENSG00000264720.1	MIR3117	0	0.29809	0.501954	0	0	0.447527	0	0	0	0	0	0.480055	0	0
ENSG00000248458.2	AL139147.1	0.0282297	0.0201133	0.0338689	0	0.0993967	0.0905895	0.0287957	0.125376	0	0.0277595	0.160822	0.226739	0.0675617	0
ENSG00000221655.2	AL354978.1	0	0	0	0	0	0	0	0	0	0	0	0	0	0
ENSG00000152760.5	TCTEX1D1	0.24212	0.165007	0.202077	0.196847	0.0370654	0.101343	0.0751661	0.0748053	0.109544	0.165626	0.279865	0.253655	0.923779	0.956088
ENSG00000172410.4	INSL5	0.0456414	0.130075	0.0547586	0.170693	0.0535677	0	0	0.121624	0.0474944	0.0448811	0.0577809	0.0523696	0.109233	0.101104
ENSG00000152763.12	WDR78	0.910818	0.801639	1.4726	1.25688	0.966097	1.04721	0.740282	0.739818	1.0441	1.03933	0.690611	0.883014	1.52317	1.3379
ENSG00000231080.1	RP11-342H21.2	0	0	0	0	0	0	0	0	0	0	0	0	0	0
ENSG00000198160.10	MIER1	4.43766	3.80818	5.04017	4.65064	5.35184	4.90295	5.23882	4.8703	5.1063	4.80593	3.80025	3.90148	3.21607	2.87044
ENSG00000116704.6	SLC35D1	5.81602	5.51862	5.40713	4.81937	7.5274	7.47522	6.15597	6.06564	4.94615	4.75922	6.97026	6.84088	3.37704	3.53667
ENSG00000203963.7	C1orf141	0	0	0	0	0.00762662	0	0	0	0	0	0	0	0	0
ENSG00000252433.1	SNORA31	0	0	0	0	0	0	0	0	0	0	0	0	0	0
ENSG00000162594.10	IL23R	0	0	0	0	0.0639414	0	0.0111145	0.00967848	0.0113384	0	0	0	0.00869241	0
ENSG00000253074.1	RNU6-586P	0	0	0	0	0	0	0	0	0	0	0	0	0	0
ENSG00000221733.1	AL109843.1	0	0	0	0	0	0	0	0	0	0	0	0	0	0
ENSG00000252116.1	RNU4ATAC4P	0	0	0	0	0	0	0	0	0	0	0	0	0	0
ENSG00000228523.1	RP4-763G1.1	0	0	0	0	0	0	0	0	0	0	0	0	0	0
ENSG00000081985.6	IL12RB2	0.023128	0.027464	0.0184987	0.0360398	0.117626	0.0742179	0.0393194	0.0342394	0.096268	0.0606472	0.0341594	0.0088458	0.0676521	0.0256164
ENSG00000142864.10	SERBP1	30.0275	29.1607	33.251	32.8446	32.453	31.6102	32.4032	36.23	31.8704	32.1945	31.6389	32.2101	36.8461	35.3301
ENSG00000223263.1	RNU6-387P	0.310796	0	0	0	0	0	0	0	0	0.305619	0	0.356612	0	0
ENSG00000235200.1	RP4-763G1.2	0	0	0	0	0	0	0	0	0	0	0	0	0.0638083	0.0885901
ENSG00000207504.1	RNU6-1031P	0	0	0	0	0	0	0	0	0	0	0	0	0	0
ENSG00000238139.2	RP11-393N21.1	0	0	0	0	0	0	0	0	0	0	0	0	0	0
ENSG00000242482.2	RN7SL392P	0	0	0	0	0	0	0	0	0	0	0	0	0	0
ENSG00000232048.2	HNRNPCP9	0	0	0	0	0	0	0	0	0	0	0	0	0	0
ENSG00000116717.7	GADD45A	65.2198	58.8523	99.991	77.7898	49.4079	48.6912	33.3361	33.1761	41.2623	36.5103	51.9861	46.837	82.3291	83.6623
ENSG00000172380.5	GNG12	49.9313	40.2906	40.1636	37.9195	48.1761	45.8655	35.5991	36.7308	38.9545	37.8164	49.0924	45.006	30.3654	29.2969
ENSG00000238778.1	RNU7-80P	0	0	0	0	0	0	0	0	0	0	0	0	0	0
ENSG00000232284.3	GNG12-AS1	0.404977	0.308671	0.271186	0.281778	1.09431	1.0175	0.470737	0.485209	0.254811	0.463059	0.298076	0.30258	0.150267	0.156471
ENSG00000235055.3	RP4-609E1.2	0	0	0	0	0	0	0.0736457	0	0	0	0	0	0	0
ENSG00000162595.4	DIRAS3	1.78633	3.07578	4.5443	5.21151	41.5039	40.8164	8.38523	11.298	5.54214	7.18893	28.9068	22.2806	2.53344	2.693
ENSG00000228431.1	ARL5AP3	0.0845429	0.0602357	0	0	0.0992251	0.180866	0	0	0	0	0	0.0970059	0	0
ENSG00000263542.1	AL157407.1	0	0	0	0	0	0	0.387068	0	0	0	0	0	0	0
ENSG00000116729.9	WLS	45.8808	45.6931	50.5086	51.0032	185.258	186.161	109.025	102.723	59.7303	60.3473	23.5906	26.5669	14.5196	15.7057
ENSG00000234383.1	CTBP2P8	0.0981461	0.209783	0.14719	0.0917634	0.835132	0.813625	0.475541	0.566664	0.204262	0.289533	0.0621253	0.0281536	0.0195743	0.0271765
ENSG00000221203.1	MIR1262	0	0	0	0	0	0	0	0	0	0	0	0	0	0
ENSG00000229133.1	RPS7P4	0	0	0.0672722	0.0524249	0	0.0599779	0	0	0	0	0	0.0643372	0.0447316	0.0621044
ENSG00000225242.2	COX6B1P7	0	0	0	0	0	0	0	0	0	0	0	0	0	0
ENSG00000237622.1	TCEB1P18	0	0	0	0	0	0	0	0	0	0	0	0	0	0
ENSG00000229440.1	RP5-1033K19.2	0	0	0	0	0	0	0	0	0	0	0	0	0	0
ENSG00000116745.6	RPE65	0.0125033	0	0	0	0.0733733	0.0401232	0.0255079	0.0222123	0	0.036885	0	0	0.00997463	0
ENSG00000024526.12	DEPDC1	2.80237	1.56739	0.762624	0.661492	3.50313	2.67243	0.71605	0.9083	1.54723	1.64146	1.43099	1.2177	0.410085	0.348959
ENSG00000233589.1	RP4-694A7.2	0.10198	0.169538	0	0	0.159587	0	0.0346748	0.0603897	0.0353735	0.033427	0.0215174	0.0390044	0	0
ENSG00000234264.1	RP4-694A7.4	0.130848	0.0372911	0.125589	0.0244678	0.153572	0.0279929	0.0266943	0.139473	0.0816965	0.0257337	0.0993906	0.210192	0.0208771	0.0579708
ENSG00000225167.1	RP4-694A7.3	0	0	0	0	0	0	0	0	0	0	0	0	0	0
ENSG00000223883.1	RP11-424D14.1	0	0.0370829	0	0	0.122172	0.111347	0.0530907	0	0.0541603	0	0	0	0.0415212	0.0576472
ENSG00000235446.1	RP11-74K19.1	0	0	0	0	0	0	0	0	0	0	0	0	0	0
ENSG00000229639.1	RP3-380B4.1	0	0.0507664	0.0854857	0	0.418132	0.228649	0	0.189871	0	0	0	0	0.0568423	0.0789187
ENSG00000033122.14	LRRC7	0.073499	0.0571277	0.2111	0.177004	0.0365965	0.0357362	0.045438	0.0296755	0.0324474	0.030662	0.0225571	0.0153334	0.0408666	0.0296026
ENSG00000270615.1	RP11-379C1.1	0	0	0	0	0	0	0	0	0	0	0	0	0	0
ENSG00000240692.2	RN7SL538P	0	0	0	0	0	0	0	0	0	0	0	0	0	0
ENSG00000229359.2	PIN1P1	0	0	0	0	0	0	0	0	0	0	0	0	0	0
ENSG00000237919.1	RP11-181B18.1	0.137694	0.0490527	0.0413	0.0965548	0	0	0	0	0	0	0	0	0	0.0381274
ENSG00000066557.5	LRRC40	5.81611	4.49863	6.08193	4.71846	6.68008	5.48299	5.84038	5.44763	5.95805	5.96401	6.05948	5.59587	6.04807	5.11341
ENSG00000244389.2	RN7SL242P	0	0	0	0	0	0	0	0	0	0	0	0	0	0
ENSG00000116754.9	SRSF11	14.6788	14.3862	15.1723	14.6312	17.5623	16.9203	18.1891	19.091	17.4059	18.428	13.2001	12.2665	12.223	11.2864
ENSG00000228988.1	RP4-677H15.4	0	0	0	0	0.167619	0	0	0	0	0	0	0	0	0
ENSG00000118454.8	ANKRD13C	7.64172	7.51419	8.91261	8.22046	8.85213	8.63752	8.85261	8.90744	8.43236	8.91814	8.07386	8.05113	8.86678	8.92803
ENSG00000197568.9	HHLA3	6.70297	7.03999	9.61189	10.262	14.9818	17.4536	12.3399	12.667	12.8664	14.1805	9.53385	11.1843	6.24214	7.39459
ENSG00000226088.1	RP11-180O5.2	0.056754	0.202183	0.54473	0.212253	0.599492	0.424957	0.463135	0.604947	0.295291	0.111617	0.0359246	0.130241	0.407485	0.251442
ENSG00000116761.7	CTH	5.75887	5.23003	11.9858	10.3137	4.34732	4.17902	3.83348	3.93859	3.96699	3.31002	4.17583	4.18805	7.52758	7.44157
ENSG00000271992.1	RP11-42O15.3	0.77032	0.349264	1.00822	0.523799	0.164381	0.37454	0.500032	0.435428	0.291489	0.344313	0.443276	0.32141	0.837997	1.47371
ENSG00000233020.1	RP11-42O15.2	0	0	0	0	0	0	0	0	0	0	0	0	0	0
ENSG00000237033.2	CASP3P1	0	0	0	0	0	0	0	0	0	0	0	0	0	0
ENSG00000229051.1	RP5-952N6.1	0.0782205	0.100316	0.0750766	0.0585068	0	0	0	0	0	0.030767	0.0297076	0	0.0748814	0.0346546
ENSG00000226208.1	RP11-99H8.1	0	0	0	0	0	0	0	0	0	0.0742823	0	0	0	0
ENSG00000050628.16	PTGER3	3.2693	2.6705	1.87799	1.57157	2.98826	2.99547	1.01056	1.24079	1.52233	1.34764	2.54603	2.64482	14.3657	13.4674
ENSG00000235782.1	RP3-333A15.1	0.348556	0.434598	0.261365	0.325889	0.051136	0.09321	0.0888861	0.038701	0.0453385	0	0	0.149977	0.104274	0.241287
ENSG00000269933.1	RP3-333A15.2	0.150849	0.143304	0.0603273	0.32909	0.472122	0.322716	0	0	0.0523244	0	0.254628	0.576953	1.80512	0.946781
ENSG00000235079.1	ZRANB2-AS1	0.168736	0.168311	0.202443	0.25242	0.396079	0.0360984	0.103271	0.119905	0.0351174	0.13274	0.106808	0.271055	0.161533	0.186891
ENSG00000132485.8	ZRANB2	13.3266	12.2146	13.8794	12.8511	16.247	13.8356	12.9938	13.7707	13.8065	13.8052	13.5574	12.4564	11.5491	10.5039
ENSG00000207721.1	MIR186	0.75892	0.540721	0.910522	0.709565	2.22679	0.811794	0.774136	3.37059	0	0.373139	0.480388	0	0.908155	0
ENSG00000229956.5	ZRANB2-AS2	0.0399432	0.028459	0.0273841	0.0213403	0.0468799	0.0183111	0.0174617	0.00506855	0.00593784	0.0280556	0.0397313	0.0458314	0.0637302	0.0316006
ENSG00000264239.1	AL360297.1	0	0	0	0	0	0	0	0	0	0	0	0	0	0
ENSG00000237726.1	RP11-386O9.2	0	0	0	0	0.0739399	0	0	0	0	0	0	0	0	0
ENSG00000226324.1	RP11-115M14.1	0	0	0	0	0	0	0	0	0	0.12836	0	0	0	0
ENSG00000172260.9	NEGR1	1.91332	1.46901	1.17113	1.031	0.999948	1.0155	0.871553	0.756785	0.972704	0.904819	1.68415	1.72613	1.07584	0.922088
ENSG00000231985.1	RP11-82L20.1	0	0	0	0	0	0	0	0	0	0	0	0	0	0
ENSG00000271618.1	RP11-175G14.2	0	0	0	0	0	0	0	0	0	0	0	0	0	0
ENSG00000228853.1	NEGR1-IT1	0	0	0	0	0	0	0	0	0	0	0	0	0	0
ENSG00000233994.2	GDI2P2	0.268368	0.267692	0.193186	0.301099	0.12599	0.229652	0.328498	0.0953521	0.167558	0.263898	0.271798	0.246344	0.214094	0.178346
ENSG00000227207.2	RPL31P12	0	0	0	0	0	0	0	0	0	0	0	0	0	0
ENSG00000212366.1	RNU6-1246P	0	0	0	0	0	0	0	0	0	0	0	0	0	0
ENSG00000225087.1	RP4-660H19.1	0	0	0	0	0	0	0	0	0	0	0	0	0	0
ENSG00000227016.2	RP11-262K1.1	0	0	0	0	0	0	0	0	0	0	0	0	0	0
ENSG00000229636.2	KRT8P21	0	0	0	0	0	0	0	0	0	0	0	0	0	0
ENSG00000251825.1	RN7SKP19	0	0	0	0	0	0	0	0	0	0	0	0	0	0
ENSG00000233973.1	RP4-598G3.1	0	0	0	0	0	0	0	0	0	0	0	0	0	0
ENSG00000223479.3	RP4-788P17.1	0	0	0	0	0	0	0	0	0	0.0783638	0	0	0	0
ENSG00000200601.1	RNA5SP50	0	0	0	0	0	0	0	0	0	0	0	0	0	0
ENSG00000252005.1	RNU4ATAC8P	0	0	0	0	0	0	0	0	0	0	0	0	0	0
ENSG00000162620.11	LRRIQ3	0.0521601	0.055745	0.0670495	0.024384	0.118064	0.0956469	0.0266029	0.0728068	0.0426468	0.0549548	0.0589584	0.0940488	0.0416112	0.0412659
ENSG00000254685.2	FPGT	1.82456	1.15671	0.866679	0.772879	2.22883	1.52948	1.62565	1.36931	1.71265	1.44998	1.54619	1.77736	0.926807	0.890834
ENSG00000259030.2	FPGT-TNNI3K	0.00697448	0.00248461	0	0.0130418	0.00409285	0.00746039	0.0142286	0.00309757	0.0108865	0.0102874	0.00441476	0.00400131	0.0139099	0.00386245
ENSG00000116783.10	TNNI3K	0	0	0	0	0.0301879	0	0	0	0	0	0	0	0.00512981	0
ENSG00000237324.2	RP11-439H8.4	0	0	0	0	0	0	0	0	0	0	0	0	0	0
ENSG00000233894.1	RP4-650F12.2	0	0	0	0	0	0	0	0	0	0	0	0	0	0
ENSG00000162621.5	LRRC53	0	0	0	0	0.208427	0.0814108	0.0172521	0.0150231	0.00879982	0.00831562	0	0	0	0
ENSG00000178965.9	C1orf173	0.0395463	0.0986167	0.071169	0.0813438	0.157808	0.207277	0.125051	0.1932	0.176953	0.182771	0.0075097	0.0272256	0.0189291	0.0219006
ENSG00000234497.1	RP4-612J11.1	0	0	0	0	0	0.0593659	0	0	0	0	0	0	0	0
ENSG00000272864.1	RP11-17E13.2	0	0	0.0692963	0.0540023	0	0	0	0	0.120207	0	0.0365605	0	0.0460775	0
ENSG00000116791.9	CRYZ	10.1075	8.57455	7.23375	6.73626	19.981	18.7922	13.2711	12.1176	11.8493	12.2588	10.1385	10.836	10.5704	10.4776
ENSG00000162623.11	TYW3	6.55358	5.87823	5.51323	4.85828	8.90313	7.72857	6.41815	6.70671	6.5916	6.81981	6.47087	6.95996	6.23209	5.90406
ENSG00000229943.1	RP11-93N20.1	0	0	0	0	0	0	0	0	0	0	0	0	0	0
ENSG00000261213.1	RP11-510C10.4	0	0	0	0	0	0	0	0	0	0	0	0	0	0
ENSG00000224127.1	RP11-510C10.2	0	0	0	0	0	0.0521002	0	0	0	0	0	0	0.0388564	0
ENSG00000162624.10	LHX8	0.00814414	0	0	0	0.0286755	0.0174231	0	0	0	0	0	0	0.00649707	0.00902041
ENSG00000224149.1	RP11-510C10.3	0	0	0	0	0	0.0316906	0	0	0	0	0	0	0	0
ENSG00000206999.1	RNU6-622P	0	0	0	0	0	0	0	0	0	0	0	0	0	0
ENSG00000137968.12	SLC44A5	0.00516845	0.00368245	0.00620089	0.00966465	0.0545942	0.0773994	0.0474486	0.0183637	0.0215132	0.0254117	0.00654313	0.00593036	0.0865868	0.0572454
ENSG00000224493.1	RP11-87O11.1	0	0	0	0	0	0	0	0	0	0	0	0	0	0
ENSG00000252338.1	RNU6-503P	0	0	0	0	0	0	0	0	0	0	0	0	0	0
ENSG00000213579.3	RP4-595K12.1	0	0	0	0	0	0	0.0728399	0	0	0	0	0	0	0
ENSG00000230863.2	RP4-595K12.2	0	0	0	0.0411204	0	0.0940893	0	0	0.0457662	0	0	0.100928	0.0350859	0
ENSG00000178193.5	RP4-682C21.5	0	0	0	0	0.0475197	0	0	0	0	0.0398138	0.0512573	0	0	0
ENSG00000117054.9	ACADM	6.0774	6.16426	5.44808	5.58001	10.0982	9.7293	7.73164	8.59482	9.01013	9.01796	7.11897	7.78032	6.88569	6.80693
ENSG00000181227.2	RP4-682C21.2	0.432233	0.30796	0.115239	0.202062	0.591846	0.333917	0.440899	0.319945	0.399806	0.259742	0.212799	0.110211	0.249035	0.132983
ENSG00000137955.11	RABGGTB	9.09614	8.24947	8.49097	7.54531	14.3402	12.4736	10.9553	11.49	9.57451	9.75825	8.98055	8.19014	10.1301	8.93844
ENSG00000206620.1	SNORD45C	0	0	0	0	0	0	0	0	0	0	0	0	0	0
ENSG00000207241.1	SNORD45A	0	0	0	0	0	0	0	0	0	0	0	0	0	0
ENSG00000201487.1	SNORD45B	0	0	0	0	0	0	0	0	0	0	0	0	0	0
ENSG00000057468.6	MSH4	0.0199838	0.0284764	0.0479515	0.0186842	0.140726	0.0534402	0.112115	0.168632	0.0831807	0.157207	0.0758971	0.0229297	0.0876826	0.0664019
ENSG00000266832.1	AL445464.1	0.37946	0	0	0	0	0	0	0	0	0	0	0	0.302718	0
ENSG00000154007.6	ASB17	0	0	0	0	0	0	0	0	0	0	0	0	0	0
ENSG00000225605.1	RP11-550H2.1	0	0	0	0	0.103796	0	0	0	0	0	0	0	0	0
ENSG00000230027.1	RP11-550H2.2	0	0	0	0	0	0.174973	0	0	0.0851091	0	0	0	0	0
ENSG00000184005.9	ST6GALNAC3	0.0361341	0.0450538	0.298046	0.194259	0.249154	0.125617	0.0783243	0.100301	0.32431	0.186544	0.0142953	0.025913	0.0288263	0.0150082
ENSG00000223905.1	RP11-335E14.1	0	0	0	0	0	0	0	0	0	0	0	0	0	0
ENSG00000272855.1	RP5-1102E8.3	0.0704829	0	0	0	0	0	0	0	0	0	0	0	0	0
ENSG00000226415.1	TPI1P1	1.56641	1.27105	1.82711	1.46454	1.37883	1.81517	2.13042	1.66192	1.31306	1.36917	1.68008	1.7474	1.70087	1.59037
ENSG00000264686.1	AC104458.1	0	0	0	0	0	0	0	0	0	0	0	0	0	0
ENSG00000199921.1	RNU6-161P	0	0	0	0	0	0	0	0	0	0	0	0	0	0
[truncated: 55,822 more rows]

## Sheet: Table S3
Table S3. List of constructs used in this study
Retroviral for CUT&RUN and/or RNA sequencing
Backbone: MSCV Puro	HS-SY-II CUT&RUN	KHOS CUT&RUN	hMSC RNAseq
empty vector			x
HA-SS18		x
HA-SS18-SSX1		x	x
HA-eGFP-SSX-C	x	x	x
HA-eGFP-SSX-DeltaRD	x
HA-EWSR1-SSX1			x
HA-MN1-SSX1			x
HA-EWSR1-FLI1			x
HA-SS18-NEDD4			x
Lentivirus for Imaging
Backbone: pLV-EF1a-IRES-Neo	HS-SY-II	SYO-I	HEK293T	hMSCs
MBD-Luc-V5	x	x
MBD-KDM2B-V5	x	x
eGFP	x	x
eGFP-SS18			x	x
eGFP-SS18-SSX1			x	x
eGFP-SSX-C	x	x	x	x
eGFP-RD			x
eGFP-SSX-DeltaRD			x
eGFP-SSX-E184*	x	x	x	x
eGFP-EWSR1			x
eGFP-EWSR1-SSX1			x	x
eGFP-MN1			x
eGFP-MN1-SSX			x	x
eGFP-SS18-NEDD4			x
Lentivirus for gene knockout
pLKO-U6-sgRNA-improved-EF1s-GFP-P2A	HS-SY-II	SYO-I
sgEV	x	x
sgPCGF1	x	x
sgSSX	x	x
sgPCGF3	x
sgBCOR	x
sgEED	x
sgEZH2	x
NanoBRET	HEK293T
pNLF1-N-CMV-Hygro-H2A-WT	x
pNLF1-N-CMV-Hygro-H2A-K118-119R	x
pHTN-HaloTag-CMV-neo -Halo empty	x
pHTN-HaloTag-CMV-neo -SSX-C	x
pHTN-HaloTag-CMV-neo -SSX-DeltaRD	x
pHTN-HaloTag-CMV-neo -SSX-E184*	x
MBD assay	HS-SY-II
pLV-EF1a-IRES-Neo- MBD-Luc	x
pLV-EF1a-IRES-Neo- KDM2B-WT	x
pLV-EF1a-IRES-Neo- MBD-KDM2BK643A	x

## Sheet: Table S4
Tabke S4. List of DNA oligos used in this study
sgRNA Oligos	U6 Forward sequence
pLKO.1-puro U6 sgRNA-Ctrl	caccgTCCCATTCCTGGCCATTCT
pLKO.1-puro U6 sgRNA-BCOR	caccGGGGTGGAGCCACTCTACAG
pLKO.1-puro U6 sgRNA-PCGF1	caccgATGAAGACACTCTGTGATGG
pLKO.1-puro U6 sgRNA-PCGF1 #1	CACCGCCTCAGCTCTAACAGAACAT
pLKO.1-puro U6 sgRNA-PCGF1 #2	CACCGTTAGCATCAAGCGGTGACAC
pLKO.1-puro U6 sgRNA-PCGF3 #1	CACCGAGTTCGTGGTTGTCACTAGG
pLKO.1-puro U6 sgRNA-PCGF3 #2	CACCGTGTAACAGCAGCAAACTGCG
pLKO.1-puro U6 sgRNA-SSX #1	CACCGCATGCCCAAGAAGCCAGCAG
pLKO.1-puro U6 sgRNA-SSX #2	CACCGCTCACGCAGTCTGTGGGTCC
pLKO.1-puro U6 sgRNA EED #1	caccgGGTGAAAAAATAATGTCCTG
pLKO.1-puro U6 sgRNA EED #2	caccgACGATTATGGAATATCCAGA
pLKO.1-puro U6 sgRNA-EZH2-#1	caccGCAAGAACTGCAGTATTCAG
pLKO.1-puro U6 sgRNA-EZH2-#2	caccgATTGCTGGCACCATCTGACG
shRNA SS18-SSX
shSSX_1274 from Banito et al 2018	TGCTGTTGACAGTGAGCGACAGTCACTGACAGTTAATAAATAGTGAAGCCACAGATGTATTTATTAACTGTCAGTGACTGCTGCCTACTGCCTCGGA
Primers used to amplify the sgRNA for CRISPR tiling
Hiseq_P7_R	CAAGCAGAAGACGGCATACGAGATGTGACTGGAGTTCAGACGTGTGCTCTTCCGATCTTGCCACTTTTTCAAGTTGATA
LOWE_F01	AATGATACGGCGACCACCGAGATCTACACTCTTTCCCTACACGACGCTCTTCCGATCTNNNNNNNNNCGGTTCAATTGTGGAAAGGACGAAACACC
LOWE_F02	AATGATACGGCGACCACCGAGATCTACACTCTTTCCCTACACGACGCTCTTCCGATCTNNNNNNNNNGCTGGATTTTGTGGAAAGGACGAAACACC
LOWE_F03	AATGATACGGCGACCACCGAGATCTACACTCTTTCCCTACACGACGCTCTTCCGATCTNNNNNNNNNTAACTCGGTTGTGGAAAGGACGAAACACC
LOWE_F04	AATGATACGGCGACCACCGAGATCTACACTCTTTCCCTACACGACGCTCTTCCGATCTNNNNNNNNNTAACAGTTTTGTGGAAAGGACGAAACACC
LOWE_F05	AATGATACGGCGACCACCGAGATCTACACTCTTTCCCTACACGACGCTCTTCCGATCTNNNNNNNNNATACTCAATTGTGGAAAGGACGAAACACC
LOWE_F06	AATGATACGGCGACCACCGAGATCTACACTCTTTCCCTACACGACGCTCTTCCGATCTNNNNNNNNNGCTGAGAATTGTGGAAAGGACGAAACACC
LOWE_F07	AATGATACGGCGACCACCGAGATCTACACTCTTTCCCTACACGACGCTCTTCCGATCTNNNNNNNNNATTGGAGGTTGTGGAAAGGACGAAACACC
LOWE_F08	AATGATACGGCGACCACCGAGATCTACACTCTTTCCCTACACGACGCTCTTCCGATCTNNNNNNNNNTAGTCTAATTGTGGAAAGGACGAAACACC
LOWE_F09	AATGATACGGCGACCACCGAGATCTACACTCTTTCCCTACACGACGCTCTTCCGATCTNNNNNNNNNCGGTGACCTTGTGGAAAGGACGAAACACC
LOWE_F10	AATGATACGGCGACCACCGAGATCTACACTCTTTCCCTACACGACGCTCTTCCGATCTNNNNNNNNNTACAGAGGTTGTGGAAAGGACGAAACACC
LOWE_F11	AATGATACGGCGACCACCGAGATCTACACTCTTTCCCTACACGACGCTCTTCCGATCTNNNNNNNNNATTGTCAATTGTGGAAAGGACGAAACACC
LOWE_F12	AATGATACGGCGACCACCGAGATCTACACTCTTTCCCTACACGACGCTCTTCCGATCTNNNNNNNNNTATGTCTTTTGTGGAAAGGACGAAACACC
LOWE_F13	AATGATACGGCGACCACCGAGATCTACACTCTTTCCCTACACGACGCTCTTCCGATCTNNNNNNNNNATTGGATTTTGTGGAAAGGACGAAACACC
LOWE_F14	AATGATACGGCGACCACCGAGATCTACACTCTTTCCCTACACGACGCTCTTCCGATCTNNNNNNNNNATACTCGGTTGTGGAAAGGACGAAACACC
LOWE_F15	AATGATACGGCGACCACCGAGATCTACACTCTTTCCCTACACGACGCTCTTCCGATCTNNNNNNNNNTATGAGAATTGTGGAAAGGACGAAACACC
LOWE_F16	AATGATACGGCGACCACCGAGATCTACACTCTTTCCCTACACGACGCTCTTCCGATCTNNNNNNNNNTAACTCAATTGTGGAAAGGACGAAACACC
LOWE_F17	AATGATACGGCGACCACCGAGATCTACACTCTTTCCCTACACGACGCTCTTCCGATCTNNNNNNNNNCGTGAGCCTTGTGGAAAGGACGAAACACC
LOWE_F18	AATGATACGGCGACCACCGAGATCTACACTCTTTCCCTACACGACGCTCTTCCGATCTNNNNNNNNNATCAGAGGTTGTGGAAAGGACGAAACACC
LOWE_F19	AATGATACGGCGACCACCGAGATCTACACTCTTTCCCTACACGACGCTCTTCCGATCTNNNNNNNNNTATGGAGGTTGTGGAAAGGACGAAACACC
LOWE_F20	AATGATACGGCGACCACCGAGATCTACACTCTTTCCCTACACGACGCTCTTCCGATCTNNNNNNNNNGCGTTCAATTGTGGAAAGGACGAAACACC
LOWE_F21	AATGATACGGCGACCACCGAGATCTACACTCTTTCCCTACACGACGCTCTTCCGATCTNNNNNNNNNCGCAAGAATTGTGGAAAGGACGAAACACC
LOWE_F22	AATGATACGGCGACCACCGAGATCTACACTCTTTCCCTACACGACGCTCTTCCGATCTNNNNNNNNNCGACAGCCTTGTGGAAAGGACGAAACACC
LOWE_F23	AATGATACGGCGACCACCGAGATCTACACTCTTTCCCTACACGACGCTCTTCCGATCTNNNNNNNNNCGACTCGGTTGTGGAAAGGACGAAACACC
LOWE_F24	AATGATACGGCGACCACCGAGATCTACACTCTTTCCCTACACGACGCTCTTCCGATCTNNNNNNNNNTACAAGAATTGTGGAAAGGACGAAACACC
Lowe_F38	AATGATACGGCGACCACCGAGATCTACACTCTTTCCCTACACGACGCTCTTCCGATCTNNNNNNNNNATCACTGGTTGTGGAAAGGACGAAACACC
LOWE_F26	AATGATACGGCGACCACCGAGATCTACACTCTTTCCCTACACGACGCTCTTCCGATCTNNNNNNNNNATTGCTCCTTGTGGAAAGGACGAAACACC
LOWE_F39	AATGATACGGCGACCACCGAGATCTACACTCTTTCCCTACACGACGCTCTTCCGATCTNNNNNNNNNCGCATCAATTGTGGAAAGGACGAAACACC
LOWE_F40	AATGATACGGCGACCACCGAGATCTACACTCTTTCCCTACACGACGCTCTTCCGATCTNNNNNNNNNGCACGACCTTGTGGAAAGGACGAAACACC
LOWE_F41	AATGATACGGCGACCACCGAGATCTACACTCTTTCCCTACACGACGCTCTTCCGATCTNNNNNNNNNTACACTCCTTGTGGAAAGGACGAAACACC
LOWE_F30	AATGATACGGCGACCACCGAGATCTACACTCTTTCCCTACACGACGCTCTTCCGATCTNNNNNNNNNGCACTCAATTGTGGAAAGGACGAAACACC
LOWE_F31	AATGATACGGCGACCACCGAGATCTACACTCTTTCCCTACACGACGCTCTTCCGATCTNNNNNNNNNGCACAGTTTTGTGGAAAGGACGAAACACC
LOWE_F32	AATGATACGGCGACCACCGAGATCTACACTCTTTCCCTACACGACGCTCTTCCGATCTNNNNNNNNNCGTGGATTTTGTGGAAAGGACGAAACACC
LOWE_F33	AATGATACGGCGACCACCGAGATCTACACTCTTTCCCTACACGACGCTCTTCCGATCTNNNNNNNNNTAGTAGAATTGTGGAAAGGACGAAACACC
LOWE_F34	AATGATACGGCGACCACCGAGATCTACACTCTTTCCCTACACGACGCTCTTCCGATCTNNNNNNNNNGCACGATTTTGTGGAAAGGACGAAACACC
LOWE_F42	AATGATACGGCGACCACCGAGATCTACACTCTTTCCCTACACGACGCTCTTCCGATCTNNNNNNNNNCGGTCTAATTGTGGAAAGGACGAAACACC
LOWE_F36	AATGATACGGCGACCACCGAGATCTACACTCTTTCCCTACACGACGCTCTTCCGATCTNNNNNNNNNTAGTTCTTTTGTGGAAAGGACGAAACACC
qRT-PCR primers
Gapdh_qPCR_F	GTCTCCTCTGACTTCAACAGCG
Gapdh_qPCR_R	ACCACCCTGTTGCTGTAGCCAA
IGF2 F	TGGCATCGTTGAGGAGTGCTGT
IGF2 R	ACGGGGTATCTGGGGAAGTTGT
HES2 F	AACCAGAGCCTGAGCCAGCTTA
HES2 R	TGCAGGAAGCGCACGGTCATTT
BCOR F	TGTCTACCCGCTGCTTACTGTG
BCOR R	TCTCGGAGTCTTTGGTTGCTGG
RYBP F	GGATTGTAGCGTCTGCACCTTC
RYBP R	CTTGTTGTGCCACCAGCTGAGA
KDM2B F	CATGGAGTGCTCCATCTGCAATG
KDM2B R	ACTTCGGACACTCCCAGCAGTT
PCGF1 F	ACGAGACACAGCCACTGCTCAA
PCGF1 R	TCCAAACCTCGGGACTGGTAGA
RING1 F	CCTATCTGCCTGGACATGCTGA
RING1 R	GCTTCTTTCGGCAGGTAGGACA
(RING1B) RNF2 F	CAGTCACAGCATTGAGGAAGGAC
(RING1B) RNF2 R	GCTTCCTGATTGCTATGTGTGGA

## Sheet: Table S5
Table S5: List of Antibodies used in this study
Name	Ref Number	Company	Application
anti-NanoLuc	MAB100261	R&D Systems	WB
BCoR (C10)	sc-514576	Santa Cruz	WB, IF
ECL Anti-Mouse IgG	NXA931	Sigma	WB 2nd
ECL Anti-Rabbit IgG	NA934	Sigma	WB 2nd
EED (E4L6E) XP® Rabbit mAb	#85322	Cell Signaling	WB
Ezh2 (D2C9) XP Rabbit mAb	#5246	Cell Signaling	WB
GFP (D5.1) XP® Rabbit mAb	#2956	Cell Signaling	WB
HA-tag	9110	Abcam	ChIP-seq
HA-Tag (6E2) Mouse mAB	2367S	Cell Signaling	IF
HA-Tag (C29F4) Rabbit mAb	#3724	Cell Signaling	CUT&RUN, IF
Histone H3 (1B1B2)	#14269	Cell Signaling	WB
HP1 (E-6)	sc- 515341	Santa Cruz	IF
PCGF1 (E-8)	sc-515371	Santa Cruz	WB, IF
SS18-SSX (E9X9V) XP	#72364	Cell Signaling	CUT&RUN
SS18/SSX Antibody	#70929	Cell Signaling	WB, IF
SSX (E5A2C)	#23855	Cell Signaling	IF (testis)
ß-Actin HRP	A3854	Sigma	WB
SYT (a-10)	sc-365170	Santa Cruz	IF
Tri-Methyl-Histone H3 (Lys27) (C36B11)	#9733	Cell Signaling	IF
Tri-Methyl-Histone H3 (Lys9) (D4W1U)	#13969	Cell Signaling	IF
Ubiquityl-Histone H2A (Lys119) (D27C4) XP® Rabbit mAb	#8240	Cell Signaling	CUT&RUN, WB, IF, ICH
Acetyl-Histone H3 (Lys27) (D5E4) XP	#8173	Cell Signaling	IF
V5 Tag Monoclonal Antibody (2F11F7), Alexa Fluor 555	2F11F7	thermofisher	IF
v5-Probe (E10)	sc-81594	Santa Cruz	IF
V5-Tag (E9H8O) mAb	#80076	Cell Signaling	IF
V5-Taq (D3H8Q) Rabbit mAb	#13202	Cell Signaling	IF
Anti-TATA binding protein TBP antibody [mAbcam51841]	ab300656	Abcam	WB
SMARCC1/BAF155 (D7F8S) Rabbit mAb	#11956	Cell Signaling	WB, IF
BRM (D9E8B) XP® Rabbit mAb	11966	Cell Signaling	IF
p300 (D8Z4E)	86377S	Cell Signaling	WB
Brg-1 Antikörper (G-7)	sc-17796	Santa Cruz	WB
ARID1A/BAF250A (D2A8U) Rabbit	#12354	Cell Signaling	WB, IF
BCOR polyclonal antibody	12107-1-AP	Proteintech	IF (mouse)
