# Supplementary material for: Aberrant gene activation in synovial sarcoma relies on SSX specificity and increased PRC1.1 stability
Source: Nat Struct Mol Biol. 2023 Sep 21;30(11):1640–52. doi: 10.1038/s41594-023-01096-3 (PMC10643139; doi:10.1038/s41594-023-01096-3)
Supplement: Supplementary file 4 — Statistical source data. [file 41594_2023_1096_MOESM4_ESM.xlsx]

## Sheet: Sheet1
Figure 1c
	MBD-Luciferase				MBD-KDM2B
BCOR	0	0	0		87.5	100	98.1818	93.3962
H2AK119ub	0	0	0		87.5	100	99.0909	98.1132
Figure 1d
	MBD-Luciferase					MBD-KDM2B
SS18-SSX	0	0	0	0	0	71.7949	55.4945	76.9231	57.1429	60
Figure 1e
	MBD-KDM2B
	sgCTRL	sgBCOR	sgPCGF1	sgEED	sgEZH2
SS18-SSX	84	20	26.7857	80
	63.1579		15.7895	90
	65.0718	31.25	8.72483	63.6364	73.7864
	62.5				64
p values:		0.00348379	0.000496917
Figure 1k
	sgEV			sgPCGF1			sgPCGF3
80mM	14.5446	23.9671	24.5767	30.5456	22.2618	17.6675	14.2771	20.2615	21.5512
150mM	21.1304	18.3593	20.5822	19.898	23.5286	32.7183	18.5153	21.5752	27.9431
300mM	25.7114	28.5617	18.5766	17.4959	32.975	27.2266	19.5881	21.7534	14.1525
500mM	7.6836	9.32968	12.0409	12.7861	7.97803	6.45828	12.578	11.522	10.2496
chromatin	30.93	19.7822	24.2236	19.2744	13.2566	15.9294	35.0415	24.888	26.1036
p values paired t-test:						0.0372056
