# Supplementary material for: Aberrant gene activation in synovial sarcoma relies on SSX specificity and increased PRC1.1 stability
Source: Nat Struct Mol Biol. 2023 Sep 21;30(11):1640–52. doi: 10.1038/s41594-023-01096-3 (PMC10643139; doi:10.1038/s41594-023-01096-3)
Supplement: Supplementary file 6 — Statistical source data. [file 41594_2023_1096_MOESM6_ESM.xlsx]

## Sheet: Sheet1
Figure 2i
	MBD-Luc		MBD-KDM2B DMSO		MBD-KDM2B ABCI1
SS18-SSX	0	0	85.2941	90.4762	81.5789	78.75
SMARCA2	0	0	32.4786	30.1724	0	0
SMARCC1	0	0	31.5068	17.9487	0	0
