# Supplementary material for: Aberrant gene activation in synovial sarcoma relies on SSX specificity and increased PRC1.1 stability
Source: Nat Struct Mol Biol. 2023 Sep 21;30(11):1640–52. doi: 10.1038/s41594-023-01096-3 (PMC10643139; doi:10.1038/s41594-023-01096-3)
Supplement: Supplementary file 7 — Statistical source data. [file 41594_2023_1096_MOESM7_ESM.xlsx]

## Sheet: Sheet1
Figure 3b
	SSX-C		SS18-SSX1		EWSR1-SSX1		MN1-SSX1		SS18-NEDD4		EWSR1-FLI1
IGF2	0.876379	0.968992	9.34578	9.24744	8.92196	9.236	8.25378	8.1398	0.231913	0.3067	0.862947	0.67949
SHH	0.0222511	-0.002468	5.02829	4.98699	4.56054	4.64077	2.84148	2.72037	0.0176376	-0.0198376	0.990584	1.00894
HES2	-0.0156515	-0.0244551	4.58803	4.70767	4.75295	5.07274	4.48798	4.46749	-0.0944827	-0.105287	0.0955035	0.139286
WNT7B	0.598949	0.527868	3.95289	4.04357	4.84324	4.87934	4.12465	4.1145	-0.123471	0.0279625	-0.232966	-0.150133
H19	-0.174591	0.415819	3.62247	3.85909	2.7387	4.00347	4.01071	3.92648	0.725688	0.78215	0.295941	0.292504
PAX2	0.00149783	-0.0036726	3.02205	3.05732	2.94276	2.92456	2.69155	2.66788	-0.0075217	-0.0107063	0.0629239	0.0704921
FGF19	0	0	2.38573	2.38475	1.5041	1.4673	2.14658	2.14922	0	0	0.173343	0.180071
