# Supplementary material for: Aberrant gene activation in synovial sarcoma relies on SSX specificity and increased PRC1.1 stability
Source: Nat Struct Mol Biol. 2023 Sep 21;30(11):1640–52. doi: 10.1038/s41594-023-01096-3 (PMC10643139; doi:10.1038/s41594-023-01096-3)
Supplement: Supplementary file 9 — Statistical source data. [file 41594_2023_1096_MOESM9_ESM.xlsx]

## Sheet: Sheet1
Figure 4a
	SSX-C		SS18-SSX1		EWSR1-SSX1		MN1-SSX1		SS18-NEDD4		EWSR1-FLI1
BCOR	0.192391	0.0473182	2.23511	2.20819	1.96888	1.9269	2.10639	2.03812	0.411421	0.268799	1.0097	0.778976
Figure 4c
	12h		24h		72h
BCOR	-1.16	-1.39	-2.13333	-1.99		-1.92667
RYBP	-0.646667	-0.653333	-1.10667	-1.07	-1.03	-1.16667
KDM2B	-0.0833333	-0.05	-0.616667	-0.2	-0.0166667	-0.01
PCGF1	-0.0233333	0.0933333	-0.333333	-0.11	-0.216667	-0.213333
RING1A	-0.05	-0.283333	-0.563333	-0.443333	-0.163333	-0.28
RNF2	-0.43	-0.43	-0.493333	-0.486667	-0.34	-0.426667
Figure 4f
	SS18		SS18-SSX1		EWSR1-SSX1		MN1-SSX1		SSX-C
BCOR	1.15753	0.986526	1.52987	1.24262	2.13101	1.40765	2.03809	2.26163	1.46591	1.33426
H2AK119ub1	1.37437	0.931738	2.64798	2.41481	2.53614	1.78267	1.93895	2.8913	3.77525	2.87206
										0.0466469
Figure 4g										0.0248565
	BCOR		PCGF1		Actin
	WT	SSX	WT	SSX	WT	SSX
Wash 1	31.8198	22.4668	26.0558	17.0453	23.1766	17.6001
Wash 2	29.3732	25.7687	29.6376	24.0002	20.1126	22.9594
Wash 3	15.9487	13.985	19.7337	14.8144	20.0254	23.6363
Wash 4	9.55369	11.3819	9.43968	8.68716	19.7319	18.1844
Chromatin	13.3047	26.3976	15.1331	35.4529	16.9535	17.6198
Figure 4h
	eGFP		SSX-C		SSX-C DeltaRD
SS18	1.16187	1.18828	2.4982	1.93346	1.20376	1.07924
						0.0327062
