# Supplementary material for: Aberrant gene activation in synovial sarcoma relies on SSX specificity and increased PRC1.1 stability
Source: Nat Struct Mol Biol. 2023 Sep 21;30(11):1640–52. doi: 10.1038/s41594-023-01096-3 (PMC10643139; doi:10.1038/s41594-023-01096-3)
Supplement: Supplementary file 11 — Statistical source data. [file 41594_2023_1096_MOESM11_ESM.xlsx]

## Sheet: Sheet1
Figure 5e
H2AK119ub1	+ CRE; SSM2-			+ CRE; SSM2+			p values
5 weeks	0.792305	0.258402	0.343526	1.833	0.658265	0.804951	0.0449511
7 weeks	0.991273	0.270385	0.295472	4.32143	1.54006	1.89736	0.0418269
9 weeks	0.924428	0.319228	0.392325	7.05654	5.81893	5.13813	0.00267219
BCOR	+ CRE; SSM2-			+ CRE; SSM2+
5 weeks	0.293974	0.432123	0.423784	0.568287	1.09466	1.39787	0.0439355
7 weeks	0.411783	0.283967	0.374571	1.57017	1.18629	0.75726	0.0351591
9 weeks	0.554423	0.468345	0.368204	1.96957	0.895128	1.75738	0.0401703
Figure 5g
H2AK119ub1	Synovial	Other Sarcomas	Normal Tissue	Skeletal Muscle		SS18-SSX	Synovial	Other Sarcomas	Normal Tissue	Skeletal Muscle
	Sarcoma	&Carcinoma					Sarcoma	&Carcinoma
	1.14352	0.472152	0.500905	0.478323			0.473849	0.00965	0.00432	0.010215
	1.05507	0.531993	0.437849	0.52072			0.422456	0.004853	0.004114	0.006776
	0.941659	0.349733	0.478323				0.211558	0.004625	0.010215
	0.76814	0.794915	0.52072				0.189562	0.001878	0.006776
	0.806807	0.807657	0.919294				0.307961	0.002425	0.003483
	0.91238	0.809721	0.825477				0.268502	0.003787	0.003013
	0.910102	0.765436	0.894332				0.386499	0.005263	0.001929
	0.930834	0.830266					0.620066	0.00433
	1.01321	0.78686					0.788251	0.003121
	0.965431	0.712503					0.452399	0.00357
	1.04192	0.919907					0.432369
	1.12405						0.445176
	1.09688						0.279731
	0.983589						0.010354
	0.982815						0.004796
	0.591256						0.259208
	0.740852						0.365609
	0.899811						0.289351
	1.05637						0.477696
	1.06571						0.644412
	0.970741						0.548758
	0.885788						0.321936
	0.925698						0.374339
	0.950536						0.188999
	1.06933						0.256948
	1.00831						0.517776
	0.976128						0.476745
	1.32172						0.728695
	1.15142						0.494559
	0.946226						0.43779
	0.865222						0.259592
	1.04689						0.5642
	0.995643						0.529699
	0.725654						0.425231
	0.799199						0.356651
	0.942665						0.696222
	1.09872						0.637684
	0.881991						0.476021
	1.02257						0.638725
	1.05165						0.622486
	0.742016						0.295945
	0.739909						0.225721
	0.680284						0.904498
	0.514665						0.699986
	0.107531						0.320984
	0.256378						0.2187
	0.957256						0.425686
	1.00711						0.525985
	1.21267						0.581853
	1.06169						0.611664
	1.09332						0.58766
	1.07952						0.537849
	1.03558						0.493304
	0.669387						0.284776
	0.762732						0.304163
	0.832262						0.390397
	0.431436						0.19072
	0.776505						0.232124
	0.940656						0.29602
	1.23621						0.361599
	1.19494						0.561342
	1.16958						0.321938
	0.719881						0.119686
	0.85064						0.36989
	0.873234						0.356215
	0.564366						0.420682
	0.704082						0.415881
	1.09057						0.640327
	0.516809						0.562155
	1.04704						0.499201
	1.11947
