# Supplementary material for: Aberrant gene activation in synovial sarcoma relies on SSX specificity and increased PRC1.1 stability
Source: Nat Struct Mol Biol. 2023 Sep 21;30(11):1640–52. doi: 10.1038/s41594-023-01096-3 (PMC10643139; doi:10.1038/s41594-023-01096-3)
Supplement: Supplementary file 12 — Statistical source data. [file 41594_2023_1096_MOESM12_ESM.xlsx]

## Sheet: Sheet1
Extended Fig 1a
	MBD-Luciferase		KDM2B-WT		MBD-KDM2B
HP1	79.5455	75.6364	0	0	84.375	92.3567
Extended Fig 1b
	MBD-KDM2B
PCGF1	93.6508	78.125
RING1	72.9282
RYBP	94.6154
H2AK119ub	90.5325
Extended Fig 1d
	MBD-KDM2B
	sgCTRL	sgBCOR	sgPCGF1	sgEED
H2AK119ub	84.2105	6.66667	26.3158	100
Extended Fig 1e
	MBD-KDM2B
EED	0
EZH2	6.75676
H3K27me3	0
Extended Fig 1f
	MBD-Luciferase		MBD-KDM2B
H3K27me3	0	0	2.5641	1.81818
Extended Fig 1k
Days:	HS-SY-II EV		HS-SY-II sgPCGF1		KHOS-240S EV		KHOS-240S sgPCGF1
3	100	100	100	100	100	100	100	100
7	99.35	100.46	86.99	89.26	98.3	100.24	99.82	100.14
12	99.13	100.95	49.38	57.28	101.02	100.82	101.29	100.44
18	99.37	100.55	14.44	19.42	100.58	100.6	100.35	100.46
22	97.82	99.76	5.68	11.47	100.77	100.54	101.32	100.22
28	97.69	99.74	1.27	3.84	100.6	100.42	101.51	100.6
