# Supplementary material for: Aberrant gene activation in synovial sarcoma relies on SSX specificity and increased PRC1.1 stability
Source: Nat Struct Mol Biol. 2023 Sep 21;30(11):1640–52. doi: 10.1038/s41594-023-01096-3 (PMC10643139; doi:10.1038/s41594-023-01096-3)
Supplement: Supplementary file 14 — Statistical source data. [file 41594_2023_1096_MOESM14_ESM.xlsx]

## Sheet: Sheet1
Extended Fig 2d
	eGFP			SS18			SS18-SSX			SSX1-C			SSXRD			SSXDeltaRD
80mM	40.2176	45.634		27.8359	40.6652	23.8604	13.2006	21.346	15.0368	15.7798	22.5784	8.64658	5.98815	16.4367		29.5317	45.933	42.7061
150mM	27.2384	25.1789		17.952	24.2552	24.2518	16.957	19.4328	20.9282	10.8765	20.4029	12.1607	19.1808	19.2855		29.5317	30.0507	29.2335
300mM	10.3673	16.8944		13.0346	12.4118	23.1265	9.97323	18.4849	21.8017	9.89066	11.8911	19.0137	16.806	14.42		20.6035	9.66737	10.0291
500mM	9.36795	6.9225		17.0575	10.7879	14.6457	15.1893	18.3323	18.7789	17.1044	16.8502	14.9443	22.8194	19.269		11.6396	6.70459	6.49162
chromatin	12.8087	5.3702		24.12	11.8798	14.1156	44.6798	22.404	23.4544	46.3486	28.2775	45.2347	35.2056	30.5887		8.69346	7.64437	11.5397
p values									0.0212281			0.0280208
									0.0316159			0.013499
Extended Fig 2g
	no-HALO			HALO-SSX-C			HALO-SSXDeltaRD			HALO-SSXE184*
Nluc-H2A WT	1.39083	2.19289	1.31262	51.91	84.0561	82.5285	11.3785	23.6305	21.9975	30.4644	61.1417	31.5222
Nluc-H2AK118K119R	2.13008	2.13818	0.898998	14.4969	50.9495	61.8358	10.1905	18.4952	20.5186	14.6474	60.6581	35.5558
p-values:						0.0403139
						0.013059
						0.330803
