# Supplementary material for: Aberrant gene activation in synovial sarcoma relies on SSX specificity and increased PRC1.1 stability
Source: Nat Struct Mol Biol. 2023 Sep 21;30(11):1640–52. doi: 10.1038/s41594-023-01096-3 (PMC10643139; doi:10.1038/s41594-023-01096-3)
Supplement: Supplementary file 16 — Statistical source data. [file 41594_2023_1096_MOESM16_ESM.xlsx]

## Sheet: Sheet1
Extended Fig 3c
IGF2	DMSO		ABCI1
SSX-C			-0.145	-2.935
EWSR1-SSX	8.245	7.89	7.6	6.655
MN1-SSX	5.87	3.54	5.765	2.25
HES1	DMSO		ABCI1
SSX-C			-2.14	-1.955
EWSR1-SSX	7.355	7.245	7.395	7.735
MN1-SSX	5.05	6.455	4.61	6.745
SHH	DMSO		ABCI1
SSX-C			-0.035	-3.465
EWSR1-SSX	1.93	5.185	2.53	3.325
MN1-SSX	0.525	2.2	1.08	-0.21
