# Supplementary material for: Aberrant gene activation in synovial sarcoma relies on SSX specificity and increased PRC1.1 stability
Source: Nat Struct Mol Biol. 2023 Sep 21;30(11):1640–52. doi: 10.1038/s41594-023-01096-3 (PMC10643139; doi:10.1038/s41594-023-01096-3)
Supplement: Supplementary file 17 — Statistical source data. [file 41594_2023_1096_MOESM17_ESM.xlsx]

## Sheet: Sheet1
Extended Fig 4b
	HS-SY-II shSSX		SYOI shSSX
BCOR	-3.62317	-3.48373	-2.74961	-2.41355
KDM2B	-0.702923	-0.595972	-0.0141497	-0.118996
PCGF1	-0.827466	-0.535616	-0.477706	-0.645439
RING1	-0.881376	-0.909499	-0.0789375	-0.446151
RNF2	-0.193016	-0.385141	-0.785275	-0.5299
RYBP	-0.977669	-0.949846	-0.960991	-0.75735
Extended Fig 4d
	eGFP							SSX1-Cterm							SSX1-DeltaRD
H2AK119ub1	1.122	1.56002	1.15625	1.22266	1.17504	1.19668	0.544345	2.24139	3.5573	4.2244	2.95705	1.5858	1.68861	2.51532	0.950434	1.12234	1.56873	1.05689	0.876107	1.07474	0.96959
														0.000897022
Extended Fig 4e
	eGFP					SSX1-Cterm					SSX1-DeltaRD
BCOR	1.16423	1.4647	1.21375	1.14861	0.920944	1.27086	2.12254	1.66636	1.16209	1.5647	1.15923	1.10689	1.36535	0.9623	1.02728
										0.0278465
Extended Fig 4i
	SSX-C		SS18-SSX1		EWSR1-SSX1		MN1-SSX1		SS18-NEDD4		EWSR1-FLI1
SS18	0.035973	0.00168788	3.38154	3.42111	0.146303	0.221097	0.22304	0.261413	1.41083	1.49771	0.121023	0.0504315
SSX1	9.12708	9.71725	6.66739	6.76928	7.62653	7.73	7.19794	7.21715	-0.0255748	0.0410294	-0.0707779	0.0396248
