# Supplementary material for: Aberrant gene activation in synovial sarcoma relies on SSX specificity and increased PRC1.1 stability
Source: Nat Struct Mol Biol. 2023 Sep 21;30(11):1640–52. doi: 10.1038/s41594-023-01096-3 (PMC10643139; doi:10.1038/s41594-023-01096-3)
Supplement: Supplementary file 19 — Statistical source data. [file 41594_2023_1096_MOESM19_ESM.xlsx]

## Sheet: Sheet1
Extended Fig 5c
H2Aub	- CRE	+ CRE; SSM2-	+ CRE; SSM2+
	0.170566	0.549216	5.13674
	0.196708	0.378367	4.48482
	0.158116	0.589782	4.75662
			0.000621658
